# Supplementary material for: Genome-wide identification, phylogeny and expressional profiles of mitogen activated protein kinase kinase kinase (MAPKKK) gene family in bread wheat (Triticum aestivum L.)
Source: BMC Genomics. 2016 Aug 22;17(1):668. doi: 10.1186/s12864-016-2993-7 (PMC4994377; doi:10.1186/s12864-016-2993-7)
Supplement: Additional file 1: — Accession number and samples information of RNA-seq data using in this study. (XLSX 10 kb) [file 12864_2016_2993_MOESM1_ESM.xlsx]

## Sheet: Table S1
Additional file 1. The accession numbers and samples information of RNA-seq data
Abiotic stresses	Accession number	Tissue	Age	Treatment
	SRR2306545	Leaf	1 week	No treatment
	SRR2306546	Leaf	1 week	6 hour of salt stress
	SRR2306549	Leaf	1 week	12 hour of salt stress
	SRR2306550	Leaf	1 week	24 hour of salt stress
	SRR2306552	Leaf	1 week	48 hour of salt stress
	SRR1542405	Leaf	1 week	No treatment
	SRR1542407	Leaf	1 week	1 hour of drought stress
	SRR1542409	Leaf	1 week	6 hour of drought stress
	SRR1542405	Leaf	1 week	No treatment
	SRR1542411	Leaf	1 week	1 hour of heat stress
	SRR1542413	Leaf	1 week	6 hour of heat stress
	SRR1460549	Leaf	2 weeks	23℃ 2 weeks
	SRR1460552	Leaf	4 wesek	4℃ 4 weeks
Different tissues	-	Grain	https://urgi.versailles.inra.fr/files/RNASeqWheat/5_organs_oriented/grain_5.fastq.gz
	-	Leaf	https://urgi.versailles.inra.fr/files/RNASeqWheat/5_organs_oriented/leaves_5.fastq.gz
	-	Root	https://urgi.versailles.inra.fr/files/RNASeqWheat/5_organs_oriented/root_5.fastq.gz
	-	Spike	https://urgi.versailles.inra.fr/files/RNASeqWheat/5_organs_oriented/spike_5.fastq.gz
	-	Stem	https://urgi.versailles.inra.fr/files/RNASeqWheat/5_organs_oriented/stem_5.fastq.gz
