# Supplementary material for: Genome-wide identification, phylogeny and expressional profiles of mitogen activated protein kinase kinase kinase (MAPKKK) gene family in bread wheat (Triticum aestivum L.)
Source: BMC Genomics. 2016 Aug 22;17(1):668. doi: 10.1186/s12864-016-2993-7 (PMC4994377; doi:10.1186/s12864-016-2993-7)
Supplement: Additional file 2: — The primer sequences used for qRT-PCR analysis. (XLSX 8 kb) [file 12864_2016_2993_MOESM2_ESM.xlsx]

## Sheet: Table S2
Additional file 2. The primer sequences of the TaMAPKKK genes in wheat for qRT-PCR
	Forward primers (5' to 3')	Reverse primers (5' to 3')
TaMEKK14	TTGTGGTGGCGGAATACTTG	TGTTCCCTATCATTTGTAGACCTTT
TaMEKK5	TTTGATCGGAACAAGAGTGGA	GGATGATGGCATTGATAACCT
TaMEKK29	GGTGGCAACGCCTTGTGATA	GCTCCTGGTCCAACTCCTCT
TaMEKK23	TTCCAGAGCAGTTTCCAATG	CTATAGCCCATGTACTTTATTTTG
TaMEKK21	GTCGTCGCCGTCAAGATTAT	ACAGGTTCTCGTCCTGGGTG
TaRAF14	ATGGGTTGATGAACGAGG	GCTTCGAGAAGGGTGTTGATAG
TaRAF17	GAGAATCTGATCTTGGCTGA	GCTCACATCATTGATACTATATG
TaRAF22	TTGGAACAAGCCATTAGAAGC	CCAACGCTCTGAAATCAAGGT
TaRAF25	GCCTTGGAGTCTGACGCTGAA	CTCGCAAGTGCCTGGAGGAG
TaRAF28	ATCGCAGACTTTGGATTGGC	TGCAGTTCCTTCTCCTGGTTAT
TaRAF34	TTCACATTCAGGACAGGGTT	TTGGCAAGTATTCGTAGACC
TaRAF41	GAATGGGAGATGAAAGGGAT	GATGAAGAGCCAGAACAAGGT
TaRAF80	TTCAGTTCGGAGAAGGCACA	GGGTTCATATCCAGGTCCAGTAA
TaRAF87	GCTAGATAAGAACATGACACCC	CGAGTATAACGCCCAAACTGA
