# Supplementary material for: Genome-wide identification, phylogeny and expressional profiles of mitogen activated protein kinase kinase kinase (MAPKKK) gene family in bread wheat (Triticum aestivum L.)
Source: BMC Genomics. 2016 Aug 22;17(1):668. doi: 10.1186/s12864-016-2993-7 (PMC4994377; doi:10.1186/s12864-016-2993-7)
Supplement: Additional file 3: — Cis-regulatory elements found in the promoters of 155 wheat MAPKKK genes. (XLSX 24 kb) [file 12864_2016_2993_MOESM3_ESM.xlsx]

## Sheet: Table S3
Additional file 3. The cis-elements in promoter sequences of MAPKKK genes in wheat.
	Gene Cis-element	TaMEKK10	TaMEKK11	TaMEKK12	TaMEKK13	TaMEKK14	TaMEKK15	TaMEKK16	TaMEKK17	TaMEKK19	TaMEKK20	TaMEKK21	TaMEKK22	TaMEKK23	TaMEKK24	TaMEKK25	TaMEKK28	TaMEKK29	TaMEKK4	TaMEKK6	TaMEKK7	TaMEKK8	TaMEKK9	TaRaf10	TaRaf100	TaRaf101	TaRaf102	TaRaf105	TaRaf107	TaRaf108	TaRaf11	TaRaf110	TaRaf111	TaRaf112	TaRaf113	TaRaf114	TaRaf115	TaRaf12	TaRaf13	TaRaf14	TaRaf15	TaRaf16	TaRaf17	TaRaf18	TaRaf19	TaRaf2	TaRaf20	TaRaf21	TaRaf22
ABA	S000292	1	3	5	1	8	2	3	4	4	1	4	5	3	2	10	4	2	1	7	7	8	2	3	4	4	3	3	4	2	0	7	3	4	6	0	2	5	4	3	1	1	2	2	0	2	7	7	1
	S000507	6	3	2	0	1	0	6	0	0	2	1	2	0	2	8	0	0	0	4	5	3	8	5	0	0	0	1	3	1	3	0	0	1	2	1	1	3	1	1	0	0	1	0	0	0	0	4	0
	S000143	0	0	2	1	2	0	0	0	0	0	0	0	0	1	2	0	0	1	0	1	0	0	0	0	1	0	0	1	0	0	1	0	1	0	2	0	0	0	0	0	0	0	1	0	0	1	0	0
	S000263	0	0	0	0	0	0	0	0	0	0	0	0	0	0	0	0	0	0	0	1	0	0	0	0	0	0	0	1	0	0	0	0	1	0	1	0	0	0	0	0	0	0	1	0	0	0	0	0
Auxin	S000270	2	1	1	0	1	0	1	0	1	1	1	0	0	1	0	2	0	0	0	1	1	3	2	0	0	0	0	0	1	2	2	0	1	1	0	1	1	0	1	0	2	1	1	3	0	1	2	0
	S000273	0	0	0	1	0	0	2	0	0	1	0	0	0	0	2	1	0	3	0	0	0	1	1	2	0	0	0	1	0	0	1	0	0	2	4	1	2	0	1	0	1	0	0	1	3	3	2	0
	S000370	0	0	0	0	2	2	0	2	0	2	4	2	2	6	0	2	2	0	4	0	0	0	2	0	6	2	0	0	2	0	0	6	0	4	4	0	0	2	0	2	0	0	2	0	2	2	0	0
Cold	S000497	4	3	1	0	1	1	4	4	1	0	10	3	1	5	3	2	0	1	6	3	5	6	4	4	6	14	10	9	1	2	2	0	7	4	2	0	5	1	3	0	1	2	6	3	0	2	2	2
	S000250	0	0	1	1	0	0	1	2	1	0	1	0	1	0	1	0	1	0	1	0	2	1	0	0	0	1	2	2	1	1	0	0	1	0	0	1	0	2	0	0	2	0	2	0	0	1	1	0
Disease	S000391	3	1	0	0	0	0	0	0	1	0	2	0	0	2	0	2	2	0	0	1	1	0	2	1	0	0	1	1	1	0	2	1	1	0	1	1	0	1	2	0	1	0	1	3	0	0	1	0
	S000024	1	0	3	6	2	0	4	0	1	1	3	7	2	1	3	1	1	3	0	7	3	5	2	8	7	0	7	9	1	3	2	0	4	2	0	0	0	2	2	1	0	0	2	1	1	3	2	0
drought	S000176	5	6	4	5	9	7	8	5	5	14	7	5	12	6	8	8	3	3	6	6	7	9	6	13	5	6	4	5	7	3	4	8	3	13	2	10	3	3	12	5	3	2	5	4	2	2	10	11
	S000409	2	4	3	2	6	0	5	1	4	4	3	2	7	3	3	3	1	1	2	4	3	3	4	10	4	3	1	3	2	0	2	4	1	4	0	4	1	1	5	3	3	0	4	1	1	2	7	6
	S000415	14	8	10	4	14	0	12	6	2	4	8	16	2	4	20	2	8	10	10	4	10	26	12	10	8	4	16	10	4	6	10	2	4	0	2	0	4	20	6	4	0	2	2	2	0	4	20	2
	S000407	20	16	32	16	20	8	10	10	12	18	20	24	10	22	26	16	14	18	16	22	32	22	22	8	26	20	12	16	18	16	18	42	18	14	14	28	22	12	18	6	14	8	14	8	12	14	34	22
	S000414	4	3	4	0	2	0	5	1	1	2	2	6	0	3	10	0	2	0	6	2	3	14	4	2	0	2	5	3	1	2	3	0	2	0	1	0	2	6	1	1	0	1	0	0	0	1	7	1
	S000153	2	7	2	0	1	1	3	1	1	0	7	1	1	2	2	0	0	1	4	2	6	3	4	5	3	1	2	10	1	1	2	0	5	5	1	1	2	0	3	0	1	1	5	3	0	1	0	4
	S000408	1	2	3	3	2	3	3	4	4	3	1	6	1	1	5	1	1	1	5	2	0	2	1	0	3	5	5	1	2	2	2	3	3	0	1	4	3	1	0	1	3	3	3	2	1	2	2	6
	S000174	0	2	2	2	3	0	0	3	4	2	1	3	0	0	2	2	2	4	0	3	0	4	2	0	3	3	1	5	1	1	4	1	3	2	0	1	2	1	0	0	3	0	0	0	0	2	3	1
	S000413	0	2	2	2	3	0	0	3	4	2	1	3	0	0	2	2	2	4	0	3	0	4	2	0	3	3	1	5	1	1	4	1	3	2	0	1	2	1	0	0	3	0	0	0	0	2	3	1
ET	S000430	14	2	1	2	2	0	7	2	0	0	5	1	1	8	1	2	0	1	3	4	0	1	0	0	0	1	0	2	0	2	0	0	4	9	2	0	0	1	0	0	0	2	0	1	0	0	1	0
	S000142	1	1	1	0	1	0	0	0	2	3	0	0	1	2	0	0	0	0	0	2	1	1	1	1	0	0	0	1	2	1	1	0	2	1	2	2	1	0	0	0	1	0	2	2	0	1	0	1
	S000037	0	0	0	1	0	1	0	1	1	1	1	0	0	0	1	0	0	1	1	0	0	0	2	1	1	1	0	0	0	0	0	1	0	0	4	0	0	0	0	1	1	0	2	0	1	0	0	1
GA	S000421	3	0	1	1	1	1	0	0	0	1	0	1	0	0	1	3	0	0	4	0	2	0	1	1	1	3	1	1	3	1	0	2	0	3	0	4	4	5	1	1	0	3	0	1	0	2	1	4
	S000259	1	2	2	3	1	3	2	4	1	1	0	1	5	1	4	2	1	5	2	2	1	2	1	2	2	3	2	0	6	1	4	0	1	2	6	1	1	2	0	2	3	0	0	3	3	2	0	1
	S000298	0	1	0	0	1	0	1	0	0	0	0	0	0	0	3	0	0	1	0	0	0	0	0	0	2	0	0	0	0	1	1	0	0	0	1	0	0	0	0	0	0	1	0	1	0	0	0	1
	S000439	0	0	1	1	1	0	0	0	1	0	1	0	0	0	1	0	3	1	0	0	0	1	0	0	1	0	0	1	1	0	1	2	0	0	1	1	3	0	1	2	0	1	1	1	3	3	2	1
	S000181	0	0	0	1	0	0	0	0	1	0	1	0	0	0	0	0	1	1	0	0	0	0	0	0	1	0	0	1	1	0	0	0	0	0	1	1	2	0	1	0	0	1	0	0	3	2	2	0
	S000416	0	0	0	0	1	0	0	0	2	0	0	0	1	0	0	0	0	0	0	0	0	1	0	0	0	0	0	0	0	0	0	0	0	0	0	0	2	0	1	1	0	1	0	0	0	0	0	0
Would	S000457	5	3	2	5	5	3	6	3	13	7	3	6	6	7	5	4	3	4	5	6	12	7	9	4	8	6	8	3	4	10	8	2	7	5	5	7	3	5	7	1	7	4	7	6	2	5	5	7
	S000458	2	1	2	0	1	0	0	0	0	1	0	0	0	1	1	0	0	0	2	1	2	3	0	1	0	0	1	2	0	0	0	0	2	0	0	0	0	0	0	0	0	1	0	0	0	0	1	0
Salt	S000453	5	1	4	4	2	3	3	4	3	0	1	4	1	1	8	4	2	4	4	4	3	5	2	3	7	3	1	0	3	3	4	7	2	0	8	0	3	2	1	4	3	4	3	6	7	8	2	2
Heat	S000030	2	7	3	2	4	2	3	5	3	2	6	4	4	2	7	3	6	6	3	5	3	3	2	1	2	4	0	3	4	3	2	6	8	2	2	9	5	6	4	2	3	5	7	5	2	1	4	11
[truncated: 66 more columns]
