# Supplementary material for: Genome-wide identification, phylogeny and expressional profiles of mitogen activated protein kinase kinase kinase (MAPKKK) gene family in bread wheat (Triticum aestivum L.)
Source: BMC Genomics. 2016 Aug 22;17(1):668. doi: 10.1186/s12864-016-2993-7 (PMC4994377; doi:10.1186/s12864-016-2993-7)
Supplement: Additional file 4: — The chromosome position of the identified homologous TaMAPKKK genes and duplicated genes. (XLSX 12 kb) [file 12864_2016_2993_MOESM4_ESM.xlsx]

## Sheet: Sheet1
Additional file 4. The homologous TaMAPKKK genes in wheat A, B and D sub-genomes and the Duplicated genes pairs identified in wheat
Homologous genes Group	A		B		D
	Gene	Position	Gene	Position	Gene	Position
1	TaRaf48	1A:243280434-243282190	TaRaf76	scaffold_1BL_3793082:882-2495
1	TaRaf47	1A:100519-103703	TaRaf93	scaffold_1BS_3482116:8155-10572
1			TaRaf13	1B:269260712-269261808	TaRaf27	1D:116551471-116552444
1			TaRaf88	scaffold_1BL_3828880:5213-7383	TaRaf30	1D:129622264-129624911
2	TaRaf19	2A:121409421-121412207	TaRaf105	2B:125675753-125677190
2	TaRaf40	2A:180067672-180069167	TaRaf2	2B:344488349-344489312
2	TaRaf107	scaffold_2AS_5232094:4234-6292	TaRaf96	scaffold_2BS_5191771:1720-2933
2	TaZIK3	scaffold_2AS_3354645:196-4869	TaZIK7	2B:135976808-135980180
2	TaRaf82	scaffold_2AS_2039357:2956-4095			TaRaf69	scaffold_2DS_838920:50-1605
2	TaRaf79	scaffold_2AL_6381182:1-1586			TaRaf29	2D:144590634-144593681
2	TaMEKK20	2A:238560833-238569155	TaMEKK18	scaffold_2BL_8013221:1461-11089	TaMEKK19	2D:137763450-137774947
2	TaMEKK28	2A:17064310-17075483	TaMEKK27	scaffold_2BS_1798276:2-10405	TaMEKK26	scaffold_2DS_5390089:1-10763
2	TaZIK6	2A:69759079-69760992	TaZIK8	2B:157476501-157478662	TaZIK5	2D:43089164-43091159
3	TaRaf71	scaffold_3AL_1833470:519-2133	TaRaf113	3B:552717475-552718658
3	TaRaf75	scaffold_3AL_4340950:1-1036	TaRaf112	3B:421410785-421414323
3	TaRaf99	scaffold_3AL_4360739:391-3058			TaRaf104	scaffold_3DL_6944830:139-1513
3	TaRaf37	3A:107041859-107044259			TaRaf18	3D:56193757-56197452
3	TaRaf34	3A:5100634-5102019			TaRaf17	3D:3073536-3075436
3	TaRaf60	3A:154206856-154208804			TaRaf5	scaffold_3DL_6928571:2813-4619
3	TaRaf32	3A:1529045-1530295	TaRaf110	3B:1864715-1866712	TaRaf15	3D:812187-813154
3	TaRaf35	3A:15435755-15437806	TaRaf109	scaffold_3B_10637137:56-2229	TaRaf77	scaffold_3DS_2550735:71-2194
4			TaMEKK6	4B:9539577-9542587	TaMEKK2	scaffold_4DS_2304216:3-2906
4	TaMEKK12	4A:60064569-60070396	TaMEKK3	scaffold_4BL_6901486:6-5409	TaMEKK10	4D:19445439-19451009
5	TaMEKK22	5A:109832378-109839192	TaMEKK25	5B:75941978-75943867
5	TaRaf42	5A:96483013-96484223			TaRaf83	5D:124089352-124090277
5			TaRaf54	5B:4123947-4125118	TaRaf61	5D:10503237-10504290
5			TaZIK11	5B:140747940-140754957	TaZIK1	scaffold_5DL_4596034:10027-17090
5	TaMEKK15	5A:127609658-127614056	TaMEKK16	5B:250599335-250602791	TaMEKK11	5D:146319049-146323269
5	TaMEKK17	scaffold_5AL_2767817:3993-8685	TaMEKK24	5B:45438771-45443053	TaMEKK29	5D:48513467-48518535
5	TaRaf41	5A:82903861-82912218	TaRaf56	5B:178405794-178411614	TaRaf78	scaffold_5DL_4513923:4360-10186
5	TaRaf45	5A:99451668-99452790	TaRaf57	5B:206004103-206004989	TaRaf72	5D:124050225-124051615
6	TaMEKK13	6A:166723325-166725190	TaMEKK4	scaffold_6BL_4252290:2480-4222
6	TaMEKK21	6A:131214661-131219615			TaMEKK23	6D:52694919-52699797
6	TaZIK10	6A:166642548-166647057	TaZIK4	scaffold_6BL_4289517:41-4156	TaZIK2	scaffold_6DL_3325277:1-4055
7	TaRaf50	7A:27180845-27181770			TaRaf85	scaffold_7DS_3862762:1862-7469
Duplicated pairs Group	Gene	Position	Gene	Position
-	TaRaf17	3D:3073536-3075436	TaRaf74	scaffold_4AL_7089761:892-2199
-	TaRaf18	3D:56193757-56197452	TaRaf30	1D:129622264-129624911
-	TaRaf18	3D:56193757-56197452	TaRaf88	scaffold_1BL_3828880:5213-7383
-	TaRaf23	4A:183127766-183129049	TaRaf49	7A:12995054-12996342
-	TaRaf26	1D:93818790-93820691	TaRaf64	scaffold_1DL_2275852:3-2035
-	TaRaf27	1D:116551471-116552444	TaRaf36	3A:91931309-91932151
-	TaRaf30	1D:129622264-129624911	TaRaf37	3A:107041859-107044259
-	TaRaf37	3A:107041859-107044259	TaRaf88	scaffold_1BL_3828880:5213-7383
-	TaRaf4	2D:2355728-2357164	TaRaf17	3D:3073536-3075436
-	TaRaf42	5A:96483013-96484223	TaRaf45	5A:99451668-99452790
-	TaRaf42	5A:96483013-96484223	TaRaf84	scaffold_2AS_5255912:5418-6352
-	TaRaf49	7A:12995054-12996342	TaRaf74	scaffold_4AL_7089761:892-2199
-	TaRaf50	7A:27180845-27181770	TaRaf57	5B:206004103-206004989
-	TaRaf50	7A:27180845-27181770	TaRaf83	5D:124089352-124090277
-	TaRaf50	7A:27180845-27181770	TaRaf84	scaffold_2AS_5255912:5418-6352
-	TaRaf50	7A:27180845-27181770	TaRaf92	scaffold_5BL_10894314:6618-8227
-	TaRaf57	5B:206004103-206004989	TaRaf84	scaffold_2AS_5255912:5418-6352
-	TaRaf8	7D:15224206-15225510	TaRaf23	4A:183127766-183129049
-	TaRaf8	7D:15224206-15225510	TaRaf9	7D:15301325-15302622
-	TaRaf83	5D:124089352-124090277	TaRaf84	scaffold_2AS_5255912:5418-6352
-	TaRaf84	scaffold_2AS_5255912:5418-6352	TaRaf92	scaffold_5BL_10894314:6618-8227
-	TaRaf9	7D:15301325-15302622	TaRaf17	3D:3073536-3075436
-	TaRaf9	7D:15301325-15302622	TaRaf23	4A:183127766-183129049
-	TaRaf9	7D:15301325-15302622	TaRaf74	scaffold_4AL_7089761:892-2199
