# Supplementary material for: Genome-wide identification, phylogeny and expressional profiles of mitogen activated protein kinase kinase kinase (MAPKKK) gene family in bread wheat (Triticum aestivum L.)
Source: BMC Genomics. 2016 Aug 22;17(1):668. doi: 10.1186/s12864-016-2993-7 (PMC4994377; doi:10.1186/s12864-016-2993-7)
Supplement: Additional file 5: — The detail of 18 TaMAPKKK orthologous genes in Arabidopsis thaliana. (XLSX 10 kb) [file 12864_2016_2993_MOESM5_ESM.xlsx]

## Sheet: Table S5
Additional file 5. The detail of 18 TaMAPKKK orthologous genes in Arabidopsis thaliana
Rank	Wheat gene_ID	Wheat gene	Ortholog Species ID	Symbol	GO biological process	GO cellular component	GO molecular function
1	Traes_4AS_DF85CBD39	TaMEKK12	AT2G37840	no_symbol	plant-type cell wall biogenesis;glucuronoxylan metabolic process;xylan biosynthetic process	cytoplasm	kinase activity
2	Traes_2BL_84B12F4F8	TaMEKK18	AT3G13530	MAPKKK7	plasma membrane organization;pollen development	cytosol;plasma membrane	kinase activity
3	Traes_5BL_38DB82ACF	TaMEKK25	AT4G14480	no_symbol	na	plasma membrane	kinase activity
4	Traes_2BS_8506C57C5	TaMEKK27	AT1G50240	FU	microtubule cytoskeleton organization;mitotic cell cycle;nuclear division;cytokinesis by cell plate formation;DNA replication;DNA replication initiation;regulation of DNA replication;DNA methylation;chromatin silencing;methylation-dependent chromatin silencing;nucleolus organization;cell proliferation;embryo sac cellularization;regulation of flower development;regulation of G2/M transition of mit…	cytoplasm;phragmoplast	protein serine/threonine kinase activity;protein binding
5	Traes_5DL_243735D6C	TaMEKK29	AT1G09000	NP1	response to oxidative stress;cell adhesion;flower development;trichome morphogenesis;actin nucleation;protein autophosphorylation;root hair cell differentiation;cell wall organization	cytoplasm	protein serine/threonine kinase activity;MAP kinase kinase kinase activity;kinase activity
6	Traes_6BL_93505FEAF	TaMEKK4	AT1G63700	YDA	cell adhesion;embryo development ending in seed dormancy;trichome morphogenesis;stomatal complex morphogenesis;inflorescence development;actin nucleation;root hair cell differentiation;cell wall organization	cytoplasm	kinase activity
7	Traes_6DS_D8750EB5A	TaRaf1	AT1G62400	HT1	regulation of stomatal movement	nucleus	protein serine/threonine/tyrosine kinase activity;kinase activity
8	Traes_5BS_F1687AA56	TaRaf100	AT1G67890	no_symbol	na	nucleus;cytoplasm	protein serine/threonine/tyrosine kinase activity;kinase activity
9	Traes_3AL_943665768	TaRaf37	AT5G50000	no_symbol	RNA splicing, via endonucleolytic cleavage and ligation;acetyl-CoA metabolic process;methionine biosynthetic process;sterol biosynthetic process;brassinosteroid biosynthetic process;cysteine biosynthetic process	cytoplasm;plasma membrane;plasmodesma	protein serine/threonine/tyrosine kinase activity;kinase activity
10	Traes_5AL_7B1C0342F	TaRaf46	AT3G22750	no_symbol	na	nucleus;plasma membrane	kinase activity
11	Traes_5BL_E44E042FD	TaRaf55	AT1G70740	no_symbol	na	nucleus	kinase activity
12	Traes_5DL_294C4EDB3	TaRaf58	AT5G01850	no_symbol	na	cytoplasm	protein serine/threonine/tyrosine kinase activity;kinase activity
13	Traes_7BL_46880A4FE	TaRaf62	AT4G31170	no_symbol	N-terminal protein myristoylation;autophagy;root epidermal cell differentiation	nucleus;plasma membrane	protein serine/threonine/tyrosine kinase activity;kinase activity
14	Traes_6BS_EAABDE59A	TaRaf91	AT5G11850	no_symbol	na	nucleus;plasma membrane	protein serine/threonine/tyrosine kinase activity;kinase activity
15	Traes_5DL_9824E97A8	TaZIK1	AT3G51630	ZIK1	protein phosphorylation;photoperiodism, flowering	plasma membrane	protein kinase activity;protein binding;protein histidine kinase binding
16	Traes_6AL_48165ABE5	TaZIK10	AT3G18750	ZIK5	protein phosphorylation	nucleus;cytoplasm	protein kinase activity;kinase activity
17	Traes_2DS_AA3E486F3	TaZIK5	AT5G55560	no_symbol	organ senescence	nucleus	kinase activity
18	Traes_2BS_18264AA5C	TaZIK7	AT3G04910	ZIK4	protein phosphorylation;circadian rhythm	nucleus;membrane	protein kinase activity;protein serine/threonine kinase activity;kinase activity
