# Supplementary material for: Genome-wide identification, phylogeny and expressional profiles of mitogen activated protein kinase kinase kinase (MAPKKK) gene family in bread wheat (Triticum aestivum L.)
Source: BMC Genomics. 2016 Aug 22;17(1):668. doi: 10.1186/s12864-016-2993-7 (PMC4994377; doi:10.1186/s12864-016-2993-7)
Supplement: Additional file 6: — Detail information of the network of TaMAPKKK with other wheat genes. (XLSX 42 kb) [file 12864_2016_2993_MOESM6_ESM.xlsx]

## Sheet: Table S6
Additional file 6. Detail information of Network of TaMAPKKK with other genes
Rank	ORF_ID	Ortholog Species ID	Paralogs	Symbol	Score	Evidences(with fractions of contribution)	Linked_query/valid_query	Linked_query	GO biological process	GO cellular component	GO molecular function
1	AT4G28880	Traes_6DS_03A7F991C	no_paralog	ckl3	18.32	AT-PG:1.00	7/18	TaRaf100 TaRaf55 TaZIK7 TaTaZIK10 TaZIK1 TaMEKK25 TaZIK5	na	na	kinase activity
2	AT3G23340	Traes_5BL_44269969B,Traes_6AL_2DE1A78DE	AT4G14340	ckl10	15.75	AT-PG:1.00	7/18	TaRaf100 TaRaf55 TaZIK7 TaTaZIK10 TaZIK1 TaMEKK25 TaZIK5	na	na	kinase activity
3	AT1G30090	Traes_2AL_1D5B0D55C	no_paralog	no_symbol	15.21	HS-LC:0.74 HS-CX:0.26	4/18	TaZIK7 TaTaZIK10 TaZIK1 TaZIK5	na	cytoplasm	na
4	AT3G25250	Traes_2AL_FD7F114D8	AT4G13000	OXI1	15.04	AT-PG:1.00	5/18	TaRaf55 TaZIK7 TaTaZIK10 TaRaf62 TaZIK5	protein phosphorylation;response to oxidative stress;response to wounding;response to chitin	na	protein kinase activity;protein binding;kinase activity;protein kinase binding
5	AT4G32660	Traes_3B_DA7A8F4A2	no_paralog	AME3	14.62	AT-PG:1.00	6/18	TaRaf100 TaRaf55 TaZIK7 TaZIK1 TaRaf91 TaZIK5	positive regulation of translation;protein autophosphorylation	nucleus;cytoplasm	protein serine/threonine kinase activity;kinase activity
6	AT1G51170	Traes_5BL_AFA307DC5	AT3G20830	UCN	14.07	AT-PG:1.00	7/18	TaRaf100 TaRaf55 TaRaf46 TaZIK1 TaRaf58 TaRaf91 TaZIK5	protein trans-autophosphorylation;negative regulation of cell division;integument development	nucleus;cytoplasm;plasma membrane;chloroplast	protein kinase activity;transcription factor binding;kinase activity
7	AT3G53570	Traes_6AL_6D92F1CFE	no_paralog	FC1	14.06	AT-PG:1.00	6/18	TaRaf100 TaZIK7 TaTaZIK10 TaZIK1 TaRaf91 TaZIK5	regulation of transcription, DNA-templated;positive regulation of translation	nucleus;mitochondrion	protein binding;kinase activity
8	AT2G17890	Traes_6AS_CE8BAAE7A,Traes_6BS_814D20B55	AT4G36070 AT5G66210	CPK16	12.52	AT-PG:1.00	3/18	TaRaf100 TaRaf55 TaRaf91	protein phosphorylation	plasma membrane;chloroplast	protein kinase activity;calmodulin-dependent protein kinase activity
9	AT1G72710	Traes_3B_1EBDA02AF	no_paralog	CKL2	11.86	AT-PG:1.00	5/18	TaRaf100 TaRaf55 TaTaZIK10 TaMEKK25 TaZIK5	protein N-linked glycosylation;cell wall biogenesis;cell wall macromolecule metabolic process	nucleus;cytoplasm;plasma membrane	kinase activity
10	AT3G52890	Traes_2BL_A424DBD73	AT2G36350	KIPK	11.04	AT-PG:1.00	4/18	TaRaf55 TaZIK7 TaZIK1 TaZIK5	mitotic cell cycle;RNA processing	nucleus;cytoplasm	protein kinase activity;protein binding;kinase activity
11	AT5G10020	Traes_2AS_604AB70CC	no_paralog	no_symbol	9.91	AT-PG:1.00	4/18	TaMEKK4 TaMEKK12 TaZIK7 TaZIK1	protein phosphorylation;microtubule nucleation;transmembrane receptor protein tyrosine kinase signaling pathway;plant-type cell wall organization;cell wall modification	cytosol;plasma membrane	protein serine/threonine kinase activity;ATP binding
12	AT1G73460	Traes_4BS_02C28E638	no_paralog	no_symbol	9.79	AT-PG:1.00	4/18	TaZIK7 TaTaZIK10 TaRaf62 TaZIK5	na	nucleus;cytoplasm;cytosol;plasma membrane	kinase activity
13	AT1G79250	Traes_3B_618801714	AT1G16440	AGC1.7	9.68	AT-PG:1.00	4/18	TaRaf55 TaZIK7 TaTaZIK10 TaZIK1	unidimensional cell growth;plant-type cell wall modification;pollen tube growth	na	protein binding;kinase activity
14	AT5G47750	Traes_5DL_DF1C4572B	no_paralog	PK5	8.65	AT-PG:1.00	3/18	TaRaf55 TaZIK7 TaZIK1	microtubule cytoskeleton organization;cytokinesis by cell plate formation	nucleus;nucleolus;cytoplasm	protein binding;kinase activity
15	AT2G01210	Traes_1AL_222FC742B	AT1G66830	no_symbol	8.53	AT-PG:1.00	4/18	TaZIK7 TaTaZIK10 TaZIK1 TaZIK5	methylation-dependent chromatin silencing;protein phosphorylation;transmembrane receptor protein tyrosine kinase signaling pathway;RNA interference;chromatin silencing by small RNA;petal formation;sepal formation;histone H3-K9 methylation	plasma membrane;plant-type cell wall;chloroplast;chloroplast stroma	protein serine/threonine kinase activity;ATP binding;kinase activity
16	AT5G67380	Traes_2AL_756078246,Traes_2DL_C1F0700CA	AT3G50000 AT2G23070	CKA1	8.2	AT-PG:1.00	3/18	TaRaf55 TaRaf62 TaRaf91	DNA repair;chromatin organization;circadian rhythm;response to UV-C;response to gamma radiation;photoperiodism, flowering;regulation of cell cycle;regulation of response to DNA damage stimulus	na	protein serine/threonine kinase activity;protein binding;kinase activity
17	AT4G23650	Traes_3B_C0F0C4EE3	no_paralog	CPK3	7.79	AT-PG:1.00	2/18	TaRaf55 TaRaf62	protein phosphorylation;response to osmotic stress;response to salt stress;abscisic acid-activated signaling pathway;regulation of stomatal movement;regulation of anion channel activity;regulation of protein localization;response to cadmium ion;protein autophosphorylation;regulation of transport	vacuole;cytosol;plasma membrane;chloroplast;membrane	protein kinase activity;protein serine/threonine kinase activity;calmodulin-dependent protein kinase activity;protein binding;kinase activity
18	AT3G24140	Traes_1AL_05D852847	no_paralog	FMA	7.65	AT-CC:1.00	2/18	TaRaf1 TaMEKK4	MAPK cascade;regulation of transcription, DNA-templated;protein targeting to membrane;response to bacterium;systemic acquired resistance, salicylic acid mediated signaling pathway;jasmonic acid mediated signaling pathway;leaf morphogenesis;guard cell differentiation;stomatal complex morphogenesis;regulation of hydrogen peroxide metabolic process;regulation of plant-type hypersensitive response;ce…	nucleus	DNA binding;sequence-specific DNA binding transcription factor activity
19	AT5G12480	Traes_2BS_4F489C2B9	no_paralog	CPK7	6.8	AT-PG:1.00	2/18	TaRaf55 TaRaf62	protein phosphorylation	nucleus;plasma membrane	calmodulin-dependent protein kinase activity;kinase activity
20	AT1G73580	Traes_2BL_6D7E8D09A,Traes_2DL_07AA4B79F	no_paralog	no_symbol	6.24	HS-LC:1.00	3/18	TaZIK7 TaTaZIK10 TaRaf91	na	na	na
21	AT1G11050	Traes_3B_88D1713841	no_paralog	no_symbol	5.78	AT-CC:0.79 AT-CX:0.21	1/18	TaRaf55	ethylene biosynthetic process;response to ethylene;abscisic acid-activated signaling pathway;intracellular signal transduction	plasma membrane	kinase activity
22	AT3G09830	Traes_6DL_DB8C470DC	AT5G03320	no_symbol	5.71	AT-PG:1.00	2/18	TaZIK7 TaTaZIK10	protein targeting to membrane;systemic acquired resistance;ethylene biosynthetic process;salicylic acid biosynthetic process;regulation of plant-type hypersensitive response;regulation of defense response;negative regulation of programmed cell death	plasma membrane	kinase activity
23	AT1G77720	Traes_4BS_06D37DA57	no_paralog	PPK1	5.66	AT-PG:1.00	2/18	TaZIK7 TaRaf62	microtubule cytoskeleton organization;cytokinesis by cell plate formation;DNA methylation;chromatin silencing;methylation-dependent chromatin silencing;cell-cell signaling;virus induced gene silencing;regulation of flower development;production of ta-siRNAs involved in RNA interference;histone modification;gene silencing by RNA;chromatin silencing by small RNA;production of miRNAs involved in gen…	nucleus	protein serine/threonine kinase activity;kinase activity
24	AT5G14720	Traes_7DS_F3F16AC88	no_paralog	no_symbol	5.63	HS-LC:0.68 AT-CX:0.32	3/18	TaZIK7 TaTaZIK10 TaRaf62	na	nucleus;plasma membrane	kinase activity
25	AT5G24270	Traes_1DL_2154CA1B7	no_paralog	SOS3	5.25	HS-LC:1.00	2/18	TaRaf1 TaRaf62	detection of calcium ion;stomatal movement;calcium-mediated signaling;cellular potassium ion homeostasis;hypotonic salinity response	cytoplasm;plasma membrane;calcineurin complex	calcium-dependent protein serine/threonine phosphatase activity;calcium ion binding;protein binding
26	AT3G25840	Traes_5DS_DE5BE8A7C	AT1G13350	no_symbol	5.23	AT-PG:1.00	2/18	TaRaf55 TaRaf91	nuclear-transcribed mRNA catabolic process;protein phosphorylation;protein glycosylation	nucleus;cytoplasm	protein kinase activity;ATP binding
27	AT3G18820	Traes_3AL_078057859,Traes_3B_4CBEDCDA8	AT1G49300	RABG3F	5.11	AT-CX:1.00	2/18	TaZIK7 TaRaf62	protein folding;Golgi organization;vacuole organization;response to heat;response to high light intensity;vesicle-mediated transport;response to endoplasmic reticulum stress;response to hydrogen peroxide;root hair elongation	nucleus;Golgi apparatus;plasma membrane	GTP binding
28	AT2G36200	Traes_7AS_3C6BF38D8,Traes_7DS_BC42C320D	no_paralog	no_symbol	4.95	AT-CX:0.65 HS-LC:0.35	2/18	TaMEKK27 TaMEKK12	microtubule cytoskeleton organization;cytokinesis by cell plate formation;DNA replication;DNA replication initiation;regulation of DNA replication;DNA methylation;chromatin silencing;mitosis;synapsis;reciprocal meiotic recombination;cell proliferation;regulation of flower development;vegetative to reproductive phase transition of meristem;regulation of cell cycle process;gene silencing;histone ly…	cytoplasm	microtubule motor activity
29	AT1G53700	Traes_4AS_D30C2EF68	AT3G14370	WAG1	4.71	AT-PG:1.00	2/18	TaZIK7 TaZIK1	auxin polar transport;root development;cotyledon development	nucleus	protein serine/threonine kinase activity;kinase activity
30	AT3G45850	Traes_1AS_62729A31C	AT2G28620	no_symbol	4.69	AT-CX:0.54 HS-LC:0.46	2/18	TaMEKK12 TaRaf37	microtubule nucleation	plasma membrane	microtubule motor activity
31	AT3G15180	Traes_1AL_659213159	no_paralog	no_symbol	4.52	AT-DC:1.00	1/18	TaMEKK27	response to xenobiotic stimulus;DNA endoreduplication;proteasome-mediated ubiquitin-dependent protein catabolic process;proteasome assembly;positive regulation of cellular process;regulation of unidimensional cell growth;response to misfolded protein	nucleus;vacuolar membrane;plasmodesma	na
32	AT1G68050	Traes_4BS_EE7B661C1	no_paralog	FKF1	4.52	AT-DC:1.00	1/18	TaRaf100	regulation of transcription, DNA-templated;ubiquitin-dependent protein catabolic process;circadian rhythm;response to blue light;positive regulation of flower development;regulation of gene expression	nucleus	core promoter binding;ubiquitin-protein ligase activity;protein binding
33	AT2G02710	Traes_3B_105153DA2	no_paralog	PLPC	4.52	AT-DC:1.00	1/18	TaRaf100	regulation of transcription, DNA-templated;signal transduction;regulation of proton transport;protein autophosphorylation	plasma membrane	signal transducer activity
34	AT1G09570	Traes_4DS_9C6CD24ED	no_paralog	PHYA	4.52	AT-DC:1.00	1/18	TaRaf100	regulation of transcription, DNA-templated;circadian rhythm;gravitropism;phototropism;photomorphogenesis;red or far-red light signaling pathway;red light signaling pathway;response to continuous far red light stimulus by the high-irradiance response system;response to very low fluence red light stimulus;negative regulation of translation;response to arsenic-containing substance	nucleus;cytoplasm;nuclear body	protein histidine kinase activity;signal transducer activity;protein binding;G-protein coupled photoreceptor activity;red or far-red light photoreceptor activity;far-red light photoreceptor activity;identical protein binding
35	AT5G35840	Traes_5BL_02F8B4BFF	no_paralog	PHYC	4.52	AT-DC:1.00	1/18	TaRaf100	circadian rhythm;gravitropism;red or far-red light signaling pathway;regulation of proton transport;protein autophosphorylation	na	protein histidine kinase activity;protein binding
36	AT5G57360	Traes_7DL_801BC1E0F	AT2G18910	ZTL	4.52	AT-DC:1.00	1/18	TaRaf100	ubiquitin-dependent protein catabolic process;fatty acid beta-oxidation;circadian rhythm;response to red or far red light;flower development;response to red light;proteasomal protein catabolic process;protein import into peroxisome matrix;SCF-dependent proteasomal ubiquitin-dependent protein catabolic process;regulation of circadian rhythm;entrainment of circadian clock by photoperiod;cellular ma…	nucleus;cytosol;SCF ubiquitin ligase complex	ubiquitin-protein ligase activity;protein binding;blue light photoreceptor activity
37	AT2G18790	Traes_4AS_1F3163292	no_paralog	PHYB	4.5	AT-DC:1.00	1/18	TaRaf100	chromatin organization;regulation of transcription, DNA-templated;circadian rhythm;response to cold;gravitropism;phototropism;photomorphogenesis;entrainment of circadian clock;abscisic acid metabolic process;jasmonic acid mediated signaling pathway;red or far-red light signaling pathway;regulation of seed germination;transpiration;regulation of proton transport;red light signaling pathway;respons…	nucleus;cytosol;plasma membrane;nuclear body	protein histidine kinase activity;signal transducer activity;protein binding;G-protein coupled photoreceptor activity;red or far-red light photoreceptor activity;far-red light photoreceptor activity;red light photoreceptor activity;identical protein binding
38	AT2G36930	Traes_4AL_C05CDAE1A,Traes_4BS_FC1DB7643,Traes_4DS_20734641C	no_paralog	no_symbol	4.41	HS-LC:1.00	1/18	TaRaf91	na	na	na
39	AT5G08160	Traes_5BL_44518E3DE	no_paralog	PK3	4.4	AT-PG:1.00	2/18	TaMEKK4 TaRaf62	positive regulation of translation	cytosol;plasma membrane	kinase activity
40	AT3G45640	Traes_4AS_5015DF7A2,Traes_4BL_2CEFDE904	no_paralog	MPK3	4.39	HS-LC:1.00	2/18	TaMEKK12 TaRaf62	MAPK cascade;activation of MAPK activity involved in osmosensory signaling pathway;response to hypoxia;regulation of transcription, DNA-templated;protein targeting to membrane;response to osmotic stress;response to oxidative stress;signal transduction;response to cold;detection of biotic stimulus;response to wounding;response to bacterium;salicylic acid biosynthetic process;abscisic acid-activate…	nucleus	protein kinase activity;MAP kinase activity;protein binding;kinase activity
41	AT2G37420	Traes_4AS_DA32D4691	no_paralog	no_symbol	4.32	AT-CX:0.60 HS-LC:0.40	2/18	TaMEKK27 TaMEKK12	na	nucleus	microtubule motor activity
42	AT3G23670	Traes_6AL_93B2544BF	AT4G14150	PAKRP1L	4.31	AT-LC:1.00	1/18	TaMEKK27	phragmoplast assembly;petal formation;sepal formation;microgametogenesis;phragmoplast microtubule organization	phragmoplast	microtubule motor activity;protein binding;plus-end-directed microtubule motor activity
43	AT4G30790	Traes_6AS_1839515B3	no_paralog	no_symbol	4.28	AT-CX:1.00	1/18	TaZIK1	na	nucleus;plasmodesma	na
44	AT5G52640	Traes_2BS_F828BA5F4,Traes_2BS_F828BA5F41	no_paralog	HSP90.1	4.27	HS-LC:1.00	2/18	TaRaf100 TaZIK7	protein folding;response to heat;response to high light intensity;defense response to bacterium, incompatible interaction;response to hydrogen peroxide;defense response to bacterium;response to arsenic-containing substance	cell wall;cytoplasm;cytosol;plasma membrane	protein binding
45	AT4G02060	Traes_5BS_F5CC380DC,Traes_5BS_F5CC380DC1	no_paralog	PRL	4.25	HS-LC:0.59 AT-CX:0.41	2/18	TaMEKK27 TaRaf91	DNA replication;DNA unwinding involved in DNA replication;DNA replication initiation;DNA methylation;chromatin silencing;cell proliferation;sugar mediated signaling pathway;histone H3-K9 methylation	nucleus;cytoplasm	DNA binding;protein binding;ATP binding;DNA-dependent ATPase activity
46	AT5G24470	Traes_4BS_4BCA03A6C	no_paralog	PRR5	4.22	AT-LC:1.00	1/18	TaZIK7	starch metabolic process;regulation of transcription, DNA-templated;circadian rhythm;response to red or far red light;photomorphogenesis;response to red light;response to far red light;regulation of circadian rhythm;negative regulation of transcription, DNA-templated;long-day photoperiodism, flowering;nuclear import	nucleus	phosphorelay response regulator activity;DNA binding
47	AT4G28980	Traes_7AL_932A9EE39	no_paralog	CDKF;1	4.19	AT-PG:1.00	2/18	TaZIK7 TaRaf37	regulation of cyclin-dependent protein serine/threonine kinase activity;mitotic cell cycle;protein phosphorylation;maintenance of root meristem identity;stomatal lineage progression;DNA endoreduplication;negative regulation of cyclin-dependent protein serine/threonine kinase activity	nucleus;cytoplasm;cytosol	protein serine/threonine kinase activity;protein binding;kinase activity;cyclin-dependent protein kinase activating kinase activity
48	AT3G06120	Traes_2BS_EE97B0B15	no_paralog	MUTE	4.13	AT-CC:1.00	1/18	TaMEKK4	stomatal complex development	nucleus	DNA binding;sequence-specific DNA binding transcription factor activity
49	AT2G01830	Traes_4DS_A0680809B	no_paralog	WOL1	4.1	AT-LC:1.00	1/18	TaZIK1	phosphorelay signal transduction system;protein phosphorylation;osmosensory signaling pathway;sulfate transport;response to water deprivation;cytokinin-activated signaling pathway;response to sucrose;response to glucose;response to fructose;regulation of seed germination;embryonic root morphogenesis;cellular response to phosphate starvation;regulation of anthocyanin metabolic process;carbohydrate…	endoplasmic reticulum;plasma membrane	protein histidine kinase activity;phosphoprotein phosphatase activity;osmosensor activity;protein binding;cytokinin receptor activity;transmembrane histidine kinase cytokinin receptor activity;enzyme binding;protein kinase binding;cytokine binding;protein histidine kinase binding
50	AT5G53210	Traes_7DL_1717A9083	no_paralog	SPCH	4.06	AT-CC:1.00	1/18	TaMEKK4	regulation of transcription, DNA-templated;stomatal complex morphogenesis;stomatal complex development;regulation of cell proliferation	nucleus	DNA binding;sequence-specific DNA binding transcription factor activity
51	AT1G12480	Traes_2BL_088F3C674	no_paralog	SLAC1	4.05	AT-CC:1.00	1/18	TaRaf1	anion transport;purine nucleobase transport;cellular ion homeostasis;response to humidity;response to abscisic acid;response to carbon dioxide;stomatal movement;response to ozone;multicellular organismal water homeostasis;stomatal closure	plasma membrane;integral component of membrane	transporter activity;voltage-gated anion channel activity;anion transmembrane transporter activity;protein kinase binding
52	AT3G53720	Traes_1BS_50BBD7B9D	no_paralog	CHX20	4.05	AT-CC:1.00	1/18	TaRaf1	protein targeting to vacuole;cation transport;regulation of pH;cellular potassium ion homeostasis;water homeostasis;sodium ion transmembrane transport	endoplasmic reticulum;chloroplast;endomembrane system	monovalent cation:hydrogen antiporter activity;sodium:hydrogen antiporter activity
53	AT3G17980	Traes_2AL_5AC3650EC	AT1G48590	C2	4.02	HS-LC:1.00	2/18	TaZIK7 TaRaf91	na	na	na
54	AT1G02730	Traes_5BS_BA0400E10	no_paralog	SOS6	3.99	AT-CX:1.00	1/18	TaMEKK27	microtubule cytoskeleton organization;polysaccharide biosynthetic process;double-strand break repair via homologous recombination;cytokinesis by cell plate formation;response to osmotic stress;response to water deprivation;response to salt stress;plant-type cell wall biogenesis;leaf morphogenesis;response to cyclopentenone;regulation of cell proliferation;cell wall biogenesis;shoot system develop…	Golgi apparatus	glucosyltransferase activity;mannan synthase activity
55	AT1G18370	Traes_6AS_82E71251F	no_paralog	NACK1	3.89	AT-CX:1.00	1/18	TaMEKK27	microtubule cytoskeleton organization;cytokinesis;cytokinesis by cell plate formation;cell proliferation;pollen development;embryo sac cellularization;response to cyclopentenone;histone phosphorylation;gametophyte development	cytoplasm	microtubule motor activity
56	AT2G30600	Traes_3AL_6D74A5E54	no_paralog	no_symbol	3.85	HS-LC:1.00	1/18	TaMEKK12	proximal/distal pattern formation;floral organ abscission;flower morphogenesis	cytoplasm	na
57	AT3G51850	Traes_3B_C7F6BF696	no_paralog	CPK13	3.84	AT-PG:1.00	1/18	TaRaf55	protein phosphorylation;protein autophosphorylation	plasma membrane	protein serine/threonine kinase activity;calmodulin-dependent protein kinase activity;kinase activity
58	AT1G79640	Traes_6AL_8CA6A4714	no_paralog	no_symbol	3.82	HS-LC:1.00	2/18	TaZIK7 TaTaZIK10	na	nucleus	kinase activity
59	AT3G11470	Traes_1BS_7E65F3FEA	no_paralog	no_symbol	3.71	HS-LC:1.00	1/18	TaMEKK12	metabolic process	cytoplasm	transferase activity
60	AT3G51280	Traes_5BL_F0C94BA2D	no_paralog	no_symbol	3.68	AT-CX:1.00	1/18	TaMEKK27	DNA replication;DNA replication initiation;regulation of DNA replication;DNA methylation;cell proliferation;histone H3-K9 methylation;regulation of cell cycle	na	na
61	AT1G68140	Traes_6AL_E9BC44EDD1,Traes_6DL_647FC758E1	no_paralog	no_symbol	3.66	AT-CX:1.00	1/18	TaZIK7	na	mitochondrion	na
62	AT5G53400	Traes_7BS_85FA8E828	AT4G27890	BOB1	3.65	HS-LC:1.00	1/18	TaMEKK12	protein folding;response to heat;pollen development;response to high light intensity;embryonic pattern specification;leaf morphogenesis;inflorescence meristem growth;developmental process;response to endoplasmic reticulum stress;response to hydrogen peroxide;stamen morphogenesis;specification of floral organ number	cytoplasm;cytosol	na
63	AT4G24740	Traes_6DL_94F1C2137	no_paralog	FC2	3.6	AT-PG:1.00	2/18	TaRaf100 TaZIK1	mRNA processing;positive regulation of translation;protein autophosphorylation	nucleus	protein kinase activity;protein serine/threonine kinase activity;protein binding;kinase activity
64	AT5G01090	Traes_2AL_277FA4997	no_paralog	no_symbol	3.56	AT-CX:1.00	1/18	TaRaf62	polysaccharide biosynthetic process;pattern specification process;regulation of cell size;multidimensional cell growth;auxin polar transport;cell tip growth;root morphogenesis;regulation of hormone levels;cysteine biosynthetic process;growth;anthocyanin accumulation in tissues in response to UV light;root hair elongation;cell wall organization	plasma membrane	carbohydrate binding
65	AT3G15550	Traes_3B_C7A122116	no_paralog	no_symbol	3.48	AT-CX:1.00	1/18	TaMEKK27	microtubule cytoskeleton organization;double-strand break repair via homologous recombination;cytokinesis by cell plate formation;DNA methylation;chromatin silencing;methylation-dependent chromatin silencing;gene silencing by RNA;chromatin silencing by small RNA;heterochromatin assembly;positive regulation of cell cycle;petal formation;sepal formation;histone H3-K9 methylation	cytoplasm	na
66	AT4G14580	Traes_5BS_ECB15B15A	AT3G23000	SnRK3.3	3.39	AT-PG:1.00	1/18	TaTaZIK10	cytokinin biosynthetic process	plasma membrane	kinase activity
67	AT4G10790	Traes_1BL_55F7A8D5B	no_paralog	no_symbol	3.38	HS-LC:1.00	1/18	TaMEKK12	N-terminal protein myristoylation	cytoplasm;plasma membrane	na
68	AT3G20150	Traes_5BS_CFBE4B8F1	no_paralog	no_symbol	3.36	AT-CX:1.00	1/18	TaMEKK27	DNA replication;DNA replication initiation;regulation of DNA replication;DNA methylation;chromatin silencing;methylation-dependent chromatin silencing;cell proliferation;xylem development;RNA interference;cell wall macromolecule metabolic process;histone H3-K9 methylation;regulation of cell cycle	na	microtubule motor activity
69	AT5G47040	Traes_5BL_6B8BFD9CC	no_paralog	LON2	3.36	HS-LC:1.00	1/18	TaMEKK12	ATP catabolic process;misfolded or incompletely synthesized protein catabolic process;protein processing;protein import into peroxisome matrix, docking;growth;lateral root development	peroxisome;peroxisomal matrix;nucleoid;organelle lumen	ATP-dependent peptidase activity;serine-type endopeptidase activity;ATP binding;serine-type peptidase activity;sequence-specific DNA binding
70	AT1G51940	Traes_3B_F6D71357D	no_paralog	LYK3	3.34	AT-PG:1.00	1/18	TaZIK5	microtubule nucleation	plasma membrane	kinase activity
71	AT2G46290	Traes_4BL_362225B2C	no_paralog	no_symbol	3.3	HS-LC:1.00	1/18	TaMEKK12	na	cytoplasm;plasmodesma;Cul4-RING ubiquitin ligase complex	nucleotide binding
72	AT5G25530	Traes_7DL_C6F8B7DBB	no_paralog	no_symbol	3.3	HS-LC:1.00	1/18	TaMEKK12	protein folding	cytoplasm	na
73	AT1G02970	Traes_6BS_0C04E7178	no_paralog	WEE1	3.29	AT-PG:1.00	1/18	TaRaf62	DNA replication checkpoint;mitotic cell cycle;nuclear division;double-strand break repair via homologous recombination;cytokinesis by cell plate formation;DNA replication;DNA-dependent DNA replication;DNA replication initiation;regulation of DNA replication;DNA methylation;cell cycle arrest;cell proliferation;pollen development;regulation of G2/M transition of mitotic cell cycle;somatic cell DNA …	nucleus	protein kinase activity;protein binding;kinase activity
74	AT1G76310	Traes_2AL_E76F4DD7F,Traes_2BL_E3309CCDA	AT1G20610	CYCB2;4	3.27	AT-CX:1.00	1/18	TaMEKK27	DNA replication;DNA replication initiation;regulation of DNA replication;DNA methylation;chromatin silencing;methylation-dependent chromatin silencing;cell proliferation;stomatal lineage progression;RNA interference;gene silencing by RNA;chromatin silencing by small RNA;histone H3-K9 methylation;regulation of cell cycle	nucleus	protein binding;cyclin-dependent protein serine/threonine kinase regulator activity
75	AT2G19880	Traes_3AL_98EAAEB65,Traes_3B_44B6ED49C,Traes_3DL_3C48F1A2D	no_paralog	no_symbol	3.22	AT-CX:1.00	1/18	TaZIK7	na	Golgi apparatus	ceramide glucosyltransferase activity
76	AT3G45240	Traes_4DS_9268B46A7	AT5G60550	GRIK1	3.18	AT-PG:1.00	1/18	TaZIK5	protein phosphorylation;response to virus;protein autophosphorylation	nucleus	protein serine/threonine kinase activity;protein binding;kinase activity
77	AT1G62040	Traes_2BL_89749BD6C	AT4G04620 AT4G21980	ATG8C	3.17	HS-HT:1.00	1/18	TaMEKK12	postreplication repair;phosphatidylinositol biosynthetic process;autophagy	chloroplast	microtubule binding
78	AT2G01820	Traes_4BS_3D465EE8F	no_paralog	no_symbol	3.11	AT-PG:1.00	1/18	TaZIK7	pollen development;virus induced gene silencing;vegetative phase change	extracellular region;plasma membrane;plant-type cell wall;plasmodesma	na
79	AT2G26180	Traes_3B_6FF07FD03	no_paralog	IQD6	3.11	AT-CX:1.00	1/18	TaMEKK27	na	nucleus	calmodulin binding
80	AT4G23800	Traes_2AL_72F4E1905	AT4G11080	3xHMG-box2	3.08	AT-CX:1.00	1/18	TaMEKK27	microtubule cytoskeleton organization;cytokinesis by cell plate formation;acetyl-CoA metabolic process;cell proliferation;response to cyclopentenone;histone phosphorylation;regulation of cell proliferation	nucleus	DNA binding;sequence-specific DNA binding transcription factor activity
81	AT2G32590	Traes_6AL_55386E4BB	no_paralog	EMB2795	3.05	AT-CX:1.00	1/18	TaMEKK27	microtubule cytoskeleton organization;cytokinesis by cell plate formation;DNA replication;DNA replication initiation;regulation of DNA replication;DNA methylation;chromatin silencing;methylation-dependent chromatin silencing;cell proliferation;regulation of flower development;regulation of G2/M transition of mitotic cell cycle;gene silencing;calcium-mediated signaling;gene silencing by RNA;chroma…	condensed chromosome;nucleus;cytoplasm	na
82	AT2G25170	Traes_7BS_4FE42A949	AT4G31900	SSL2	3.01	HS-LC:1.00	1/18	TaMEKK12	methylation-dependent chromatin silencing;cell proliferation;response to auxin;cytokinin-activated signaling pathway;response to gibberellin;negative regulation of abscisic acid-activated signaling pathway;RNA interference;chromatin modification;negative regulation of transcription, DNA-templated;root development;regulation of lateral root development	nucleus	na
83	AT5G10630	Traes_2DL_1227A48DF	no_paralog	no_symbol	2.98	HS-LC:1.00	1/18	TaMEKK12	na	cytoplasm	translation elongation factor activity
84	AT5G13840	Traes_3B_6009E51EE	no_paralog	FZR3	2.95	AT-CX:1.00	1/18	TaMEKK27	microtubule cytoskeleton organization;cytokinesis by cell plate formation;DNA methylation;chromatin silencing;signal transduction;gamete generation;cell proliferation;gene silencing by RNA;regulation of DNA endoreduplication;DNA endoreduplication;regulation of cell proliferation;proteasome-mediated ubiquitin-dependent protein catabolic process;proteasome assembly;spindle assembly;regulation of ce…	nucleus;heterotrimeric G-protein complex	signal transducer activity;protein binding
85	AT4G33080	Traes_1DS_3FED9FC1C,Traes_3B_7C25E18A5	no_paralog	no_symbol	2.85	AT-PG:1.00	1/18	TaZIK5	na	nucleus	kinase activity
86	AT3G01090	Traes_1DL_7F180BC11	no_paralog	SNRK1.1	2.85	HS-LC:1.00	1/18	TaMEKK12	developmental process involved in reproduction;glucose catabolic process;protein glycosylation;detection of nutrient;abscisic acid-activated signaling pathway;vegetative phase change;sugar mediated signaling pathway;organ senescence;primary root development	nuclear ubiquitin ligase complex;nucleus	protein kinase activity;protein serine/threonine kinase activity;protein binding
87	AT1G26150	Traes_3B_1E57A34C8	no_paralog	PERK10	2.8	AT-PG:1.00	1/18	TaTaZIK10	na	plasma membrane	protein kinase activity
88	AT2G40120	Traes_3B_9A5EB2A53	no_paralog	no_symbol	2.74	AT-PG:1.00	1/18	TaRaf62	protein autophosphorylation	nucleus;cytoplasm	protein serine/threonine kinase activity;kinase activity
89	AT3G06010	Traes_1AS_80C01987D	AT5G19310	CHR12	2.72	HS-LC:1.00	1/18	TaMEKK12	mitotic cell cycle;nuclear-transcribed mRNA catabolic process;RNA processing;response to heat;response to water deprivation;response to salt stress	nucleus	DNA binding;ATP binding
90	AT3G59950	Traes_2DL_92D3036CC	AT2G44140	no_symbol	2.71	HS-LC:1.00	1/18	TaMEKK12	autophagy	cytoplasm;chloroplast	peptidase activity
91	AT2G44140	Traes_2AL_6936D7DD0	AT3G59950	no_symbol	2.71	HS-LC:1.00	1/18	TaMEKK12	autophagy	chloroplast	peptidase activity
92	AT1G26170	Traes_7DS_25C514420	no_paralog	no_symbol	2.71	HS-LC:1.00	1/18	TaMEKK12	protein import into nucleus, docking;microtubule cytoskeleton organization;cytokinesis by cell plate formation	nucleus;nuclear pore;cytoplasm	protein transporter activity
93	AT4G02080	Traes_5BS_23ED32DC9	AT1G02620	SAR2	2.7	AT-CX:1.00	1/18	TaRaf62	cell morphogenesis;glycolytic process;ubiquitin-dependent protein catabolic process;protein targeting to vacuole;water transport;hyperosmotic response;Golgi organization;vacuole organization;response to temperature stimulus;response to salt stress;photorespiration;cell growth;response to cadmium ion;Golgi vesicle transport;response to misfolded protein;proteasome core complex assembly	plasma membrane	GTP binding
94	AT4G12400	Traes_2AL_91E6A8ED6	AT1G62740 AT1G12270	Hop3	2.68	HS-LC:1.00	1/18	TaMEKK12	protein folding;response to heat;response to high light intensity;heat acclimation;response to endoplasmic reticulum stress;response to hydrogen peroxide	na	na
95	AT4G33400	Traes_6AS_4976A9260	no_paralog	no_symbol	2.67	AT-CX:1.00	1/18	TaMEKK27	DNA replication;regulation of DNA replication;DNA methylation;chromatin silencing;cell proliferation;photomorphogenesis;regulation of flower development;cullin deneddylation;regulation of G2/M transition of mitotic cell cycle;gene silencing;protein ubiquitination;histone methylation;histone phosphorylation;protein deubiquitination;gene silencing by RNA;histone lysine methylation;positive regulati…	nucleus;cytoplasm;cytosol;plasma membrane	na
96	AT5G35370	Traes_5BL_76435E271	no_paralog	no_symbol	2.64	AT-PG:1.00	1/18	TaTaZIK10	na	plasma membrane	kinase activity;carbohydrate binding
97	AT4G02020	Traes_4BL_693C5364D	no_paralog	SWN	2.64	HS-LC:1.00	1/18	TaRaf91	nuclear-transcribed mRNA catabolic process;DNA methylation;chromatin silencing;regulation of gene expression by genetic imprinting;regulation of transcription, DNA-templated;cell-cell signaling;virus induced gene silencing;endosperm development;vernalization response;vegetative phase change;production of ta-siRNAs involved in RNA interference;histone methylation;production of miRNAs involved in g…	nucleus;chromatin silencing complex;plasmodesma	sequence-specific DNA binding transcription factor activity;single-stranded RNA binding;protein binding
98	AT4G17960	Traes_6AS_A06E89362	AT5G46620	no_symbol	2.64	AT-CX:1.00	1/18	TaRaf62	na	cytoplasm	na
99	AT4G01860	Traes_5AL_34AB73954	no_paralog	no_symbol	2.64	HS-LC:1.00	1/18	TaMEKK12	na	cytoplasm;Cul4-RING ubiquitin ligase complex	nucleotide binding
100	AT3G18140	Traes_4AL_9C45E44E9	no_paralog	LST8-1	2.62	HS-LC:1.00	1/18	TaMEKK12	long-day photoperiodism;regulation of inositol biosynthetic process;regulation of raffinose biosynthetic process	cytoplasm;endosome;membrane;Cul4-RING ubiquitin ligase complex	nucleotide binding
101	AT2G26990	Traes_3AS_4B599FAA8,Traes_3B_89BC8F223,Traes_3B_89BC8F2231	no_paralog	FUS12	2.62	HS-LC:1.00	1/18	TaRaf62	photomorphogenesis;cullin deneddylation;protein catabolic process	nucleus;cytosol;COP9 signalosome	protein binding
102	AT1G09020	Traes_5BL_57CBDD724	no_paralog	SNF4	2.6	HS-LC:1.00	1/18	TaMEKK12	cellular response to glucose starvation;protein autophosphorylation	nucleus	protein serine/threonine kinase activity;protein binding;protein kinase activator activity
103	AT4G17615	Traes_1AL_4AB2BF02A	AT5G47100	SCABP5	2.59	HS-LC:1.00	1/18	TaRaf62	MAPK cascade;protein targeting to membrane;response to osmotic stress;cell communication;signal transduction;response to cold;response to water deprivation;response to wounding;response to salt stress;response to ethylene;response to auxin;abscisic acid-activated signaling pathway;response to jasmonic acid;systemic acquired resistance, salicylic acid mediated signaling pathway;salicylic acid medi…	cytoplasm;plasma membrane	calcium ion binding;protein binding;kinase binding
104	AT3G17590	Traes_1DS_B84467B9B	no_paralog	CHE1	2.58	HS-LC:1.00	1/18	TaRaf91	chromatin modification;regulation of gene expression, epigenetic	nucleus	chromatin binding;protein binding
105	AT5G08560	Traes_7AL_97489B1F2,Traes_7DL_57C0CF378	no_paralog	no_symbol	2.58	HS-LC:1.00	1/18	TaMEKK12	sister chromatid cohesion;reciprocal meiotic recombination;gravitropism;organ morphogenesis;tissue development;vegetative to reproductive phase transition of meristem;regulation of anion channel activity;glucuronoxylan metabolic process;positive regulation of organelle organization;protein desumoylation;chromatin silencing by small RNA;regulation of chromosome organization;meiotic DNA double-stra…	cytoplasm	nucleotide binding
106	AT4G33650	Traes_3B_F61EDC1AE	AT2G14120	NOXY15	2.57	HS-LC:1.00	1/18	TaRaf62	mitochondrial fission;protein targeting to mitochondrion;photomorphogenesis;chloroplast organization;post-embryonic development;embryo development ending in seed dormancy;seed germination;regulation of flower development;meristem structural organization;seed dormancy process;sugar mediated signaling pathway;vegetative to reproductive phase transition of meristem;peroxisome fission;protein ubiquit…	mitochondrion;peroxisome;cytosol;chloroplast;chloroplast envelope;membrane	GTPase activity;protein binding;GTP binding;phosphatidylinositol binding;identical protein binding
107	AT5G12250	Traes_1DL_07D6B6E83	no_paralog	TUB6	2.55	HS-LC:1.00	1/18	TaRaf62	polysaccharide biosynthetic process;acetyl-CoA metabolic process;gluconeogenesis;glycolytic process;water transport;hyperosmotic response;cytoskeleton organization;microtubule-based process;Golgi organization;response to temperature stimulus;response to cold;response to salt stress;gibberellic acid mediated signaling pathway;multidimensional cell growth;cell tip growth;seed dormancy process;prote…	cytoplasm;plasma membrane;microtubule cytoskeleton	structural constituent of cytoskeleton
108	AT3G25980	Traes_2BL_7693D5C5F	no_paralog	MAD2	2.55	AT-CX:1.00	1/18	TaMEKK27	mitotic spindle assembly checkpoint;regulation of mitotic cell cycle;cell proliferation;histone phosphorylation;DNA endoreduplication;proteasome-mediated ubiquitin-dependent protein catabolic process;proteasome assembly;regulation of unidimensional cell growth;response to misfolded protein	kinetochore;nucleus;nuclear envelope;cytoplasm;chromocenter	DNA binding;protein binding
109	AT4G26570	Traes_4DS_C7F4F974B	AT5G55990	CBL3	2.53	HS-LC:1.00	1/18	TaRaf62	detection of calcium ion;stomatal movement;calcium-mediated signaling;potassium ion homeostasis	vacuole;vacuolar membrane;plasma membrane;plant-type vacuole membrane;membrane	calcium ion binding;protein binding
110	AT3G08530	Traes_5DL_CB10294B7	no_paralog	CHC2	2.52	HS-LC:1.00	1/18	TaRaf62	endocytosis	Golgi apparatus;cytosol;plasma membrane;plasmodesma;chloroplast;membrane	structural molecule activity;protein binding
111	AT1G79550	Traes_6DS_CDB16CE3F	no_paralog	PGK	2.52	HS-LC:1.00	1/18	TaMEKK12	glycolytic process;response to endoplasmic reticulum stress;response to arsenic-containing substance;response to cadmium ion	nucleus;cytoplasm;vacuolar membrane;cytosol;plasma membrane;plasmodesma;chloroplast stroma;membrane;apoplast	phosphoglycerate kinase activity
112	AT1G03290	Traes_1DL_ADAD51121	AT4G02880	no_symbol	2.51	AT-CX:1.00	1/18	TaRaf62	N-terminal protein myristoylation	extracellular region	na
113	AT2G45590	Traes_4AS_BA08E5293	no_paralog	no_symbol	2.51	AT-PG:1.00	1/18	TaMEKK12	protein phosphorylation	plasma membrane	protein kinase activity;ATP binding
114	AT5G42450	Traes_3B_FC7256373	no_paralog	no_symbol	2.49	AT-CX:1.00	1/18	TaMEKK18	na	mitochondrion	na
115	AT4G33000	Traes_3AL_8456B7FB8	no_paralog	SCABP8	2.48	HS-LC:1.00	1/18	TaRaf62	polysaccharide biosynthetic process;multidimensional cell growth;cell tip growth;regulation of hormone levels;calcium-mediated signaling;hyperosmotic salinity response;regulation of potassium ion transport;anthocyanin accumulation in tissues in response to UV light;root hair elongation;cell wall organization;regulation of ion homeostasis	cytoplasm;plasma membrane;chloroplast;plant-type vacuole membrane	calcium ion binding;protein binding
116	AT1G15660	Traes_3AL_202085659,Traes_3DL_76B77750B	no_paralog	CENP-C	2.48	AT-CX:1.00	1/18	TaMEKK27	nuclear division;cytokinesis by cell plate formation;DNA replication;regulation of DNA replication;DNA methylation;chromatin silencing;cell proliferation;regulation of G2/M transition of mitotic cell cycle;histone phosphorylation;DNA endoreduplication;spindle assembly;histone H3-K9 methylation	chromosome, centromeric region;nucleus	na
117	AT5G13290	Traes_3B_A7CC68640	no_paralog	SOL2	2.46	AT-PG:1.00	1/18	TaMEKK25	mRNA export from nucleus;cell adhesion;determination of bilateral symmetry;post-embryonic morphogenesis;regulation of flower development;polarity specification of adaxial/abaxial axis;leaf morphogenesis;meristem initiation;meristem maintenance;maintenance of meristem identity;regulation of meristem growth;regulation of root meristem growth;trichome morphogenesis;histone modification;actin nucleat…	plasma membrane	protein binding;kinase activity;kinase binding;receptor serine/threonine kinase binding
118	AT4G35020	Traes_1BL_9F08B6CF1,Traes_1DL_8965ABD03	no_paralog	ROP6	2.46	HS-LC:1.00	1/18	TaRaf62	microtubule cytoskeleton organization;RNA splicing, via endonucleolytic cleavage and ligation;actin filament organization;methionine biosynthetic process;pollen tube growth	nucleus;nucleolus;cytoplasm;spindle;plasma membrane;site of polarized growth	GTPase activity;GTP binding
119	AT4G01730	Traes_7AL_834BD59C4	no_paralog	no_symbol	2.43	AT-CX:1.00	1/18	TaMEKK27	microtubule cytoskeleton organization;cytokinesis by cell plate formation;methylation-dependent chromatin silencing;chromatin silencing by small RNA;petal formation;sepal formation;histone H3-K9 methylation	na	na
120	AT5G66930	Traes_2AL_1E96BBDD4	no_paralog	no_symbol	2.42	HS-LC:1.00	1/18	TaMEKK12	na	nucleus;cytoplasm	na
121	AT5G54200	Traes_2BL_16FD9451F	no_paralog	no_symbol	2.41	AT-CX:1.00	1/18	TaRaf62	signal transduction	cytoplasm;heterotrimeric G-protein complex	signal transducer activity
122	AT3G06150	Traes_1AL_A93357032	AT5G19060	no_symbol	2.41	AT-CX:1.00	1/18	TaZIK7	na	na	na
123	AT5G62290	Traes_4AS_E37A0792D	no_paralog	no_symbol	2.4	HS-LC:1.00	1/18	TaMEKK12	mRNA splicing, via spliceosome;protein targeting to mitochondrion;cell volume homeostasis;photomorphogenesis;cullin deneddylation	nucleus	ion channel activity
124	AT1G22140	Traes_1AL_3359873E7	no_paralog	no_symbol	2.4	AT-CX:1.00	1/18	TaRaf62	na	chloroplast	na
125	AT5G17290	Traes_6AS_D63283162	no_paralog	ATG5	2.38	HS-LC:1.00	1/18	TaMEKK12	autophagy;leaf senescence;response to starvation;defense response to fungus	cytoplasm	transporter activity
126	AT5G40770	Traes_2BL_4EA417A3A,Traes_6DL_82342E3BE	AT3G27280 AT5G14300	PHB3	2.36	HS-LC:1.00	1/18	TaRaf62	RNA methylation;protein targeting to mitochondrion;mitochondrion organization;response to salt stress;response to ethylene;response to auxin;cell growth;response to endoplasmic reticulum stress;lateral root development;cell division;response to nitric oxide	nucleolus;mitochondrion;mitochondrial respiratory chain complex I;vacuole;vacuolar membrane;plasma membrane;membrane	na
127	AT2G42810	Traes_3DS_6BA59318A	no_paralog	PP5.2	2.34	HS-LC:1.00	1/18	TaMEKK12	nucleocytoplasmic transport;red or far-red light signaling pathway;chloroplast-nucleus signaling pathway;response to cadmium ion;negative regulation of chlorophyll biosynthetic process	nucleus;nuclear envelope;cytoplasm;cytosol;plasmodesma;integral component of endoplasmic reticulum membrane	phosphoprotein phosphatase activity;protein serine/threonine phosphatase activity;protein binding;tetrapyrrole binding
128	AT1G08560	Traes_4DS_7A5D17C55,Traes_4DS_7A5D17C551	no_paralog	SYP111	2.32	AT-CX:1.00	1/18	TaMEKK27	microtubule cytoskeleton organization;cytokinesis;cytokinesis by cell plate formation;acetyl-CoA metabolic process;intracellular protein transport;cell proliferation;response to cyclopentenone;sterol biosynthetic process;vesicle-mediated transport;spindle assembly	plasma membrane;cell plate;plasmodesma;phragmoplast;endomembrane system	SNAP receptor activity
129	AT2G01070	Traes_4BS_EE6F1A2F8	no_paralog	no_symbol	2.32	AT-HT:1.00	1/18	TaMEKK25	acetyl-CoA metabolic process;sterol biosynthetic process;brassinosteroid biosynthetic process	Golgi apparatus;plasma membrane	na
130	AT1G04140	Traes_4AL_27FCF3D8A,Traes_5DL_5A9F9A3C5	no_paralog	no_symbol	2.32	HS-LC:1.00	1/18	TaMEKK12	protein glycosylation;protein N-linked glycosylation	na	nucleotide binding
131	AT4G18820	Traes_1DL_9EA7B40EF	AT5G45720	no_symbol	2.31	AT-CX:1.00	1/18	TaMEKK25	determination of bilateral symmetry;meristem initiation;meristem maintenance	nucleus;plasma membrane	na
132	AT3G08850	Traes_5BL_7AA2C52BB	AT5G01770	RAPTOR1B	2.31	HS-LC:1.00	1/18	TaMEKK12	cytokinesis by cell plate formation;protein glycosylation;protein N-linked glycosylation;sister chromatid cohesion;embryo development ending in seed dormancy;embryonic pattern specification;primary shoot apical meristem specification;vegetative to reproductive phase transition of meristem;seed maturation;cell growth;regulation of cell differentiation;cell division	Cul4-RING ubiquitin ligase complex	nucleotide binding;protein binding
133	AT4G24220	Traes_3B_ACB7AD56D	no_paralog	VEP1	2.31	AT-CX:1.00	1/18	TaZIK7	steroid metabolic process;response to wounding;xylem and phloem pattern formation	cytosol	enone reductase activity
134	AT2G17800	Traes_6AS_643BD8239	AT3G51300	ROP3	2.28	HS-LC:1.00	1/18	TaRaf62	actin filament organization;auxin-activated signaling pathway;abscisic acid-activated signaling pathway	nucleus;cytoplasm;spindle;plasma membrane;phragmoplast	GTP binding
135	AT4G05190	Traes_2BL_051AAAA05	AT4G21270	ATK5	2.27	AT-CX:1.00	1/18	TaMEKK27	microtubule cytoskeleton organization;mitotic cell cycle;nuclear division;cytokinesis by cell plate formation;acetyl-CoA metabolic process;regulation of DNA replication;chromatin silencing;cell proliferation;stomatal complex morphogenesis;regulation of G2/M transition of mitotic cell cycle;response to cyclopentenone;histone phosphorylation;DNA endoreduplication;regulation of cell proliferation;ac…	nucleus;spindle microtubule	microtubule motor activity
136	AT1G70060	Traes_1DS_3F816B920	AT1G24190	SNL4	2.26	HS-LC:1.00	1/18	TaMEKK12	regulation of transcription, DNA-templated;vernalization response;anthocyanin accumulation in tissues in response to UV light;carpel development	nucleus	na
137	AT2G18500	Traes_3B_52DBC7507	no_paralog	OFP7	2.26	AT-CX:1.00	1/18	TaMEKK27	negative regulation of transcription, DNA-templated	nucleus;plasma membrane	na
138	AT1G08390	Traes_4BS_59D17E23D	no_paralog	no_symbol	2.25	AT-CX:1.00	1/18	TaMEKK27	na	nucleus	na
139	AT1G50030	Traes_1AL_343932722	no_paralog	TOR	2.25	HS-LC:1.00	1/18	TaMEKK12	cytokinesis by cell plate formation;sister chromatid cohesion;reciprocal meiotic recombination;cell adhesion;rRNA transcription;toxin catabolic process;embryo development;post-embryonic development;embryo development ending in seed dormancy;embryonic pattern specification;organ morphogenesis;tissue development;primary shoot apical meristem specification;trichome morphogenesis;vegetative to reprod…	nucleus;cytoplasm;plasma membrane	regulatory region DNA binding;protein binding;1-phosphatidylinositol-3-kinase activity;identical protein binding;protein self-association
140	AT1G01450	Traes_3B_B1B2CB391	no_paralog	no_symbol	2.23	AT-PG:1.00	1/18	TaRaf55	na	cytoplasm	protein serine/threonine/tyrosine kinase activity;kinase activity
141	AT3G15610	Traes_5BL_8604C9510	AT1G52730 AT1G15470	no_symbol	2.23	AT-CX:1.00	1/18	TaRaf62	na	cytoplasm;cytosol;Cul4-RING ubiquitin ligase complex	nucleotide binding
142	AT5G25880	Traes_3B_EF4661AE0	AT5G11670	NADP-ME3	2.22	HS-HT:1.00	1/18	TaZIK7	gluconeogenesis;malate metabolic process;cytoskeleton organization;plant-type cell wall modification;pollen tube growth;proteasomal protein catabolic process;protein homooligomerization	cytosol;chloroplast	malic enzyme activity;malate dehydrogenase (decarboxylating) (NADP+) activity;oxidoreductase activity, acting on NAD(P)H, NAD(P) as acceptor
143	AT5G57670	Traes_7AL_BF25E1084,Traes_7DL_F9C6F0137	no_paralog	no_symbol	2.19	AT-PG:1.00	1/18	TaTaZIK10	response to molecule of fungal origin	nucleus	na
144	AT3G45780	Traes_5BL_285E9627E	no_paralog	RPT1	2.17	AT-PG:1.00	1/18	TaRaf55	response to blue light;phototropism;response to high light intensity;response to sucrose;chloroplast avoidance movement;chloroplast accumulation movement;response to red light;regulation of stomatal movement;regulation of proton transport;response to far red light;negative regulation of anion channel activity by blue light;protein autophosphorylation	cytoplasm;vacuole;plasma membrane;cytoplasmic side of plasma membrane;cell surface	protein kinase activity;protein serine/threonine kinase activity;protein binding;blue light photoreceptor activity;FMN binding;kinase activity;identical protein binding
145	AT5G17660	Traes_2DL_6415B2691	no_paralog	no_symbol	2.16	AT-CX:1.00	1/18	TaZIK7	na	nucleus	na
146	AT5G12200	Traes_3B_F89F5E23F	no_paralog	PYD2	2.15	HS-LC:1.00	1/18	TaRaf91	uracil catabolic process;fatty acid beta-oxidation;protein import into peroxisome matrix;cellular response to nitrogen levels	endoplasmic reticulum;Golgi apparatus;endomembrane system	dihydropyrimidinase activity
147	AT2G39840	Traes_4AS_6D7CDA716,Traes_4DL_350C0974E	no_paralog	TOPP4	2.12	HS-LC:1.00	1/18	TaMEKK12	protein dephosphorylation;N-terminal protein myristoylation	protein phosphatase type 1 complex;cytoplasm	protein serine/threonine phosphatase activity
148	AT2G20560	Traes_3B_55DC05DF6	AT4G28480	no_symbol	2.11	HS-LC:1.00	1/18	TaMEKK12	protein folding;response to heat;response to high light intensity;response to endoplasmic reticulum stress;response to hydrogen peroxide	cytoplasm	na
149	AT4G03260	Traes_2BL_86A297DE8	no_paralog	no_symbol	2.11	AT-CX:1.00	1/18	TaMEKK12	protein autophosphorylation	nucleus	protein serine/threonine kinase activity
150	AT3G19280	Traes_7AL_D522FAA0A	AT1G49710	FUT11	2.1	HS-CX:1.00	1/18	TaRaf62	protein N-linked glycosylation;fucosylation	Golgi apparatus	fucosyltransferase activity;transferase activity, transferring glycosyl groups;4-galactosyl-N-acetylglucosaminide 3-alpha-L-fucosyltransferase activity;alpha-(1->3)-fucosyltransferase activity
151	AT5G58520	Traes_4AS_6DA7ECA49	no_paralog	no_symbol	2.1	AT-PG:1.00	1/18	TaMEKK27	plant-type cell wall biogenesis;glucuronoxylan metabolic process;xylan biosynthetic process	cytoplasm	protein serine/threonine/tyrosine kinase activity;kinase activity
152	AT3G49720	Traes_3B_D6DE0B587	AT5G65810	no_symbol	2.1	AT-CX:1.00	1/18	TaRaf37	na	endosome;vacuolar membrane;Golgi apparatus;trans-Golgi network;plasma membrane;chloroplast thylakoid membrane;membrane	na
153	AT1G47740	Traes_4BL_687821A22	no_paralog	no_symbol	2.09	AT-CX:1.00	1/18	TaRaf37	na	cytoplasm	na
154	AT3G10310	Traes_3AS_6205B0C3A	no_paralog	no_symbol	2.09	AT-CX:1.00	1/18	TaMEKK27	microtubule cytoskeleton organization;cytokinesis by cell plate formation;chromatin silencing;histone H3-K9 methylation	cytoplasm	microtubule motor activity
155	AT5G56000	Traes_5BL_0F3A986F9,Traes_5DL_89CF7F5DE	no_paralog	Hsp81.4	2.07	HS-LC:1.00	1/18	TaRaf100	protein folding	cell wall;nucleus;cytoplasm;vacuolar membrane;Golgi apparatus;cytosol;plasma membrane;chloroplast stroma;apoplast	ATP binding
156	AT2G25180	Traes_6AS_A42E71A00	AT4G31920	RR12	2.07	AT-CX:1.00	1/18	TaRaf62	response to cytokinin;cytokinin-activated signaling pathway;regulation of root meristem growth;regulation of chlorophyll biosynthetic process;regulation of anthocyanin metabolic process;root development;shoot system development;cellular response to cytokinin stimulus;primary root development;regulation of seed growth	nucleus	phosphorelay response regulator activity;sequence-specific DNA binding transcription factor activity
157	AT3G23890	Traes_6DL_2BA26E6A2	no_paralog	TOPII	2.06	AT-CX:1.00	1/18	TaMEKK27	microtubule cytoskeleton organization;resolution of meiotic recombination intermediates;sister chromatid segregation;cytokinesis by cell plate formation;ATP catabolic process;DNA metabolic process;DNA replication;DNA-dependent DNA replication;DNA topological change;DNA replication initiation;regulation of DNA replication;DNA methylation;mitotic recombination;chromatin silencing;chromosome segrega…	synaptonemal complex;nucleus;DNA topoisomerase complex (ATP-hydrolyzing);chloroplast	DNA binding;DNA topoisomerase activity;DNA topoisomerase type II (ATP-hydrolyzing) activity;ATP binding;DNA-dependent ATPase activity
158	AT4G37750	Traes_4DL_63ACC4A09	no_paralog	DRG	2.06	AT-CX:1.00	1/18	TaMEKK27	DNA methylation;methylation-dependent chromatin silencing;regulation of transcription, DNA-templated;gamete generation;determination of bilateral symmetry;organ morphogenesis;polarity specification of adaxial/abaxial axis;leaf morphogenesis;meristem initiation;xylem and phloem pattern formation;meristem maintenance;xylem development;maintenance of shoot apical meristem identity;RNA interference;g…	nucleus	DNA binding;sequence-specific DNA binding transcription factor activity
159	AT4G32830	Traes_3B_F0A7BF5FE	AT2G25880	AUR1	2.05	AT-CX:1.00	1/18	TaMEKK27	mitotic cell cycle;chromatin silencing;histone phosphorylation;histone H3-K9 methylation	nucleus;nucleolus;spindle;microtubule;cell plate	protein serine/threonine kinase activity;kinase activity;histone kinase activity (H3-S10 specific)
160	AT5G48600	Traes_1DL_F7BF76875	no_paralog	SMC3	2.05	AT-CX:1.00	1/18	TaMEKK27	cytokinesis by cell plate formation;DNA replication;DNA replication initiation;regulation of DNA replication;DNA methylation;chromatin silencing;methylation-dependent chromatin silencing;chromosome segregation;mitosis;synapsis;reciprocal meiotic recombination;cell proliferation;regulation of flower development;production of ta-siRNAs involved in RNA interference;regulation of G2/M transition of m…	nucleus	transporter activity;ATP binding
161	AT1G68830	Traes_1DL_D3209EB84	no_paralog	STN7	2.05	AT-PG:1.00	1/18	TaMEKK4	circadian rhythm;chlorophyll catabolic process;regulation of photosynthesis, light reaction	chloroplast	protein kinase activity;kinase activity
162	AT2G47600	Traes_4AL_3C35261D2	no_paralog	MHX1	2.03	AT-CX:1.00	1/18	TaRaf58	cation transport;iron ion transport;zinc ion transport;magnesium ion transport;sodium ion transmembrane transport	vacuolar membrane	calcium:sodium antiporter activity;cation:cation antiporter activity
163	AT5G62880	Traes_6DL_6ED88425D	AT3G48040	ROP11	2.03	HS-LC:1.00	1/18	TaRaf62	actin filament organization;plant-type cell wall organization;negative regulation of abscisic acid-activated signaling pathway	extracellular region;nucleus;plasma membrane;secondary cell wall	GTP binding;protein kinase binding;protein phosphatase binding
164	AT1G21065	Traes_6DS_87E976BFC	no_paralog	no_symbol	2.03	AT-CX:1.00	1/18	TaMEKK27	na	chloroplast	na
165	AT3G25800	Traes_5AL_2A429B70E,Traes_5BL_60921CDDB	AT1G13320	PR 65	2.03	HS-LC:1.00	1/18	TaMEKK12	cell morphogenesis;cell growth;regulation of phosphorylation;response to cadmium ion;Golgi vesicle transport	cytosol;plasma membrane	protein phosphatase type 2A regulator activity
166	AT3G14205	Traes_4BL_1B956BDC2	no_paralog	no_symbol	2.02	AT-CX:1.00	1/18	TaMEKK12	inositol trisphosphate metabolic process;inositol phosphate dephosphorylation	nucleus	phosphatidylinositol-4,5-bisphosphate 5-phosphatase activity
167	AT5G37010	Traes_2BL_EB5AB458A	no_paralog	no_symbol	2.02	AT-CX:1.00	1/18	TaMEKK27	microtubule cytoskeleton organization;cytokinesis by cell plate formation;DNA replication;regulation of DNA replication;DNA methylation;chromatin silencing;methylation-dependent chromatin silencing;cell proliferation;regulation of flower development;epidermal cell fate specification;regulation of G2/M transition of mitotic cell cycle;gene silencing;histone phosphorylation;chromatin silencing by s…	nucleus	na
168	AT5G63640	Traes_7DL_368399B7A	no_paralog	no_symbol	2.02	AT-CX:1.00	1/18	TaRaf62	intracellular protein transport;intra-Golgi vesicle-mediated transport	nucleus;Golgi stack;plasma membrane	protein transporter activity
169	AT5G53170	Traes_3B_3CBFF4BB4	no_paralog	FTSH11	2.01	AT-CX:1.00	1/18	TaZIK7	response to heat;PSII associated light-harvesting complex II catabolic process;glucosinolate biosynthetic process;regulation of protein localization	mitochondrion;chloroplast;plastid;chloroplast envelope	ATP-dependent peptidase activity;metallopeptidase activity;ATPase activity
170	AT3G01720	Traes_3B_C4D3C6FBC	no_paralog	no_symbol	1.99	AT-CX:1.00	1/18	TaZIK7	calcium ion transport;Golgi organization;response to salt stress;response to sucrose;response to glucose;response to fructose	na	transferase activity, transferring glycosyl groups
171	AT5G17160	Traes_6DL_FE1D27430	no_paralog	no_symbol	1.98	AT-CX:1.00	1/18	TaMEKK27	na	nucleus	na
172	AT1G03840	Traes_3B_BD1C1A168	AT5G44160	MGP	1.96	HS-LC:1.00	1/18	TaRaf91	regulation of transcription, DNA-templated	nucleus	nucleic acid binding;sequence-specific DNA binding transcription factor activity;protein binding;zinc ion binding
173	AT2G26680	Traes_5DL_2E23DBE4A	no_paralog	no_symbol	1.94	AT-CX:1.00	1/18	TaZIK7	na	Golgi apparatus;plasma membrane	na
174	AT4G28950	Traes_1DL_259854693	no_paralog	ROP9	1.92	HS-LC:1.00	1/18	TaRaf62	actin filament organization	extracellular region;plasma membrane	GTP binding
175	AT5G50230	Traes_5BL_791CEA221	no_paralog	no_symbol	1.9	HS-LC:1.00	1/18	TaMEKK12	multicellular organismal development	cytoplasm;heterotrimeric G-protein complex	nucleotide binding
176	AT2G44830	Traes_2BL_E5198DC7C	no_paralog	no_symbol	1.9	AT-PG:1.00	1/18	TaRaf55	determination of bilateral symmetry;organ morphogenesis;meristem initiation;xylem and phloem pattern formation;meristem maintenance;xylem development;cell wall macromolecule metabolic process;flower morphogenesis;negative regulation of biological process	nucleus;plasma membrane	kinase activity
177	AT1G03780	Traes_2BS_240BD5630	no_paralog	TPX2	1.89	AT-CX:1.00	1/18	TaMEKK27	microtubule cytoskeleton organization;nuclear division;cytokinesis by cell plate formation;DNA replication initiation;regulation of DNA replication;DNA methylation;chromatin silencing;cell proliferation;regulation of flower development;regulation of G2/M transition of mitotic cell cycle;gene silencing;histone phosphorylation;gene silencing by RNA;histone lysine methylation;DNA endoreduplication;r…	nucleus;microtubule;chloroplast envelope	microtubule binding
178	AT3G02520	Traes_2BL_1B2A85367	AT5G16050	GRF7	1.88	HS-LC:1.00	1/18	TaRaf62	protein glycosylation;ER to Golgi vesicle-mediated transport;toxin catabolic process;amino acid import	nuclear envelope;cytoplasm;Golgi apparatus;plasma membrane;plasmodesma;chloroplast;chloroplast stroma	protein phosphorylated amino acid binding
179	AT4G29810	Traes_4AL_DDFD0B441	no_paralog	MKK2	1.86	HS-LC:1.00	1/18	TaRaf62	MAPK cascade;glycolytic process;regulation of transcription, DNA-templated;protein targeting to membrane;water transport;response to osmotic stress;hyperosmotic response;Golgi organization;cell communication;response to temperature stimulus;response to cold;detection of biotic stimulus;response to bacterium;systemic acquired resistance;cold acclimation;response to salt stress;salicylic acid biosy…	cytoplasm;plasma membrane	MAP kinase kinase activity;protein binding;kinase activity
180	AT1G07350	Traes_4DL_5441F06CB	no_paralog	SR45a	1.86	AT-CX:1.00	1/18	TaMEKK29	RNA splicing;response to high light intensity;regulation of RNA splicing	na	RNA binding
181	AT5G11260	Traes_7DL_68B814464	no_paralog	TED 5	1.85	HS-LC:1.00	1/18	TaMEKK12	regulation of transcription, DNA-templated;mRNA export from nucleus;positive regulation of cell proliferation;photomorphogenesis;response to abscisic acid;gibberellic acid mediated signaling pathway;regulation of flower development;red or far-red light signaling pathway;maintenance of meristem identity;regulation of photomorphogenesis;response to red light;response to far red light;response to UV…	nucleus	DNA binding;double-stranded DNA binding;sequence-specific DNA binding transcription factor activity;protein binding
182	AT1G55360	Traes_5BL_025C74BDB	AT3G13510	no_symbol	1.85	AT-CX:1.00	1/18	TaRaf37	na	extracellular region	na
183	AT2G23380	Traes_7BS_955956707	no_paralog	SET1	1.85	HS-LC:1.00	1/18	TaRaf91	DNA methylation;regulation of gene expression by genetic imprinting;DNA mediated transformation;leaf morphogenesis;vernalization response;vegetative to reproductive phase transition of meristem;histone methylation;gene silencing by RNA;negative regulation of molecular function, epigenetic;histone H3-K9 methylation	nucleus	sequence-specific DNA binding transcription factor activity;single-stranded RNA binding;protein binding
184	AT1G05440	Traes_5BL_77AF12BEF	no_paralog	no_symbol	1.85	AT-CX:1.00	1/18	TaMEKK27	microtubule cytoskeleton organization;cytokinesis by cell plate formation;DNA replication initiation;regulation of DNA replication;DNA methylation;chromatin silencing;methylation-dependent chromatin silencing;cell proliferation;regulation of flower development;regulation of G2/M transition of mitotic cell cycle;gene silencing;gene silencing by RNA;chromatin silencing by small RNA;histone lysine m…	nucleus	na
185	AT4G14050	Traes_1AL_928B9DEB9	no_paralog	no_symbol	1.85	AT-CX:1.00	1/18	TaZIK7	na	mitochondrion;membrane	na
186	AT1G26700	Traes_2AL_662F5B347	no_paralog	MLO14	1.83	AT-CX:1.00	1/18	TaRaf37	defense response;cell death	mitochondrion;plasma membrane	calmodulin binding
187	AT3G12170	Traes_6AS_CB1C6484A,Traes_6BS_E4F607B30	AT5G06910	no_symbol	1.83	AT-CX:1.00	1/18	TaMEKK27	DNA-dependent DNA replication;protein folding;petal formation;sepal formation	cytoplasm	na
188	AT5G38480	Traes_4AL_6B5C89E7C,Traes_4BS_F7F9DE1D4,Traes_4DS_8D47B4C37	no_paralog	RCI1	1.83	HS-LC:1.00	1/18	TaRaf62	toxin catabolic process	cell wall;cytoplasm;mitochondrion;vacuole;Golgi apparatus;cytosol;plasma membrane;plasmodesma;chloroplast	ATP binding;protein phosphorylated amino acid binding
189	AT2G47500	Traes_4AS_34DFBA49B	no_paralog	no_symbol	1.82	AT-CX:1.00	1/18	TaRaf62	na	cytoplasm	microtubule motor activity
190	AT5G21170	Traes_4AS_DAD8FB0D2,Traes_4BL_FD88F3AC4	no_paralog	AKINBETA1	1.82	HS-LC:1.00	1/18	TaMEKK12	response to sucrose;response to fructose;cellular response to nitrogen levels	cytoplasm	AMP-activated protein kinase activity;protein binding
191	AT3G16270	Traes_3AS_026945785	no_paralog	no_symbol	1.82	AT-CX:1.00	1/18	TaZIK7	cell morphogenesis;protein targeting to vacuole;cell growth;vesicle-mediated transport;Golgi vesicle transport	nucleus;membrane	na
192	AT4G35310	Traes_6DL_4DA973768	AT2G17290	CPK5	1.82	AT-CX:1.00	1/18	TaZIK7	protein phosphorylation;response to abscisic acid;root hair elongation	nucleus;cytosol;plasma membrane;membrane	calmodulin-dependent protein kinase activity;kinase activity
193	AT1G08660	Traes_2AS_6BF19AB61	no_paralog	MGP2	1.81	AT-CX:1.00	1/18	TaMEKK12	microtubule nucleation;pollen germination;pollen tube growth	endosome;Golgi apparatus;trans-Golgi network;membrane	sialyltransferase activity;transferase activity, transferring glycosyl groups
194	AT3G07940	Traes_3DL_F36981598	no_paralog	no_symbol	1.8	HS-LC:1.00	1/18	TaRaf91	na	nucleus	na
195	AT4G35780	Traes_6AS_077A9B3E1	AT2G17700	STY17	1.8	HS-LC:1.00	1/18	TaRaf62	actin filament organization;chloroplast organization	cytosol	protein kinase activity;protein serine/threonine/tyrosine kinase activity
196	AT4G39630	Traes_6BL_AC2D93B2B,Traes_6DL_D75940162	no_paralog	no_symbol	1.79	AT-CX:1.00	1/18	TaMEKK27	cytokinesis by cell plate formation;regulation of DNA replication;methylation-dependent chromatin silencing;regulation of flower development;epidermal cell fate specification;regulation of G2/M transition of mitotic cell cycle;gene silencing;chromatin silencing by small RNA;histone lysine methylation;histone H3-K9 methylation	nucleus	na
197	AT4G28770	Traes_7DL_DE178FDB4	AT2G20230	no_symbol	1.79	AT-CX:1.00	1/18	TaRaf100	calcium ion transport;Golgi organization;response to salt stress	vacuole;vacuolar membrane;membrane	na
198	AT5G61060	Traes_2DS_DFCAF1EA5	no_paralog	HDA5	1.79	HS-LC:1.00	1/18	TaRaf62	protein N-linked glycosylation;fatty acid beta-oxidation;protein import into peroxisome matrix;histone deacetylation	nucleus;cytoplasm	histone deacetylase activity
199	AT3G25150	Traes_2DL_5C1DDA41C	no_paralog	no_symbol	1.78	HS-LC:1.00	1/18	TaMEKK12	nucleocytoplasmic transport;plant-type cell wall organization;cell wall modification;photoperiodism, flowering	cytoplasm;chloroplast	RNA binding
200	AT3G22480	Traes_7DS_DB1A0D4FD	no_paralog	PDF2	1.78	HS-LC:1.00	1/18	TaMEKK4	na	cytoplasm	na
201	AT3G42830	Traes_3AS_8D29FEB56,Traes_6BL_FF1B2B0CA,Traes_6DL_2C24B8C9E	AT5G20570	no_symbol	1.77	HS-LC:1.00	1/18	TaRaf91	ubiquitin-dependent protein catabolic process;DNA endoreduplication;proteasome-mediated ubiquitin-dependent protein catabolic process;proteasome assembly;regulation of unidimensional cell growth;response to misfolded protein	ubiquitin ligase complex;nucleus	ubiquitin-protein ligase activity
202	AT5G55600	Traes_2BS_3897EB2E4	no_paralog	no_symbol	1.77	AT-CX:1.00	1/18	TaMEKK12	nuclear-transcribed mRNA catabolic process;protein N-linked glycosylation	nucleus	DNA binding
203	AT5G47710	Traes_5BL_A41EEE3AD	no_paralog	no_symbol	1.77	HS-LC:1.00	1/18	TaRaf91	na	vacuole;plasma membrane	na
204	AT5G50420	Traes_2BS_6CC492AEA	no_paralog	no_symbol	1.77	AT-CX:1.00	1/18	TaRaf37	microtubule nucleation	nucleus	na
205	AT1G23790	Traes_3B_57690B20F	AT1G70340	no_symbol	1.77	AT-CX:1.00	1/18	TaMEKK27	microtubule cytoskeleton organization;cytokinesis by cell plate formation;cell proliferation;petal formation;sepal formation	nucleus	na
206	AT4G30340	Traes_6DL_492F66EC5	AT2G18730 AT5G57690	DGK7	1.76	AT-PG:1.00	1/18	TaRaf91	protein kinase C-activating G-protein coupled receptor signaling pathway;negative regulation of defense response;root development;leaf development	nucleus;plasma membrane	diacylglycerol kinase activity
207	AT5G43830	Traes_5BL_72CF62D05	no_paralog	no_symbol	1.76	AT-CX:1.00	1/18	TaZIK7	na	nucleus;cytosol	protein binding
208	AT5G02810	Traes_4BL_430501C10	no_paralog	PRR7	1.75	AT-CX:1.00	1/18	TaMEKK12	regulation of transcription, DNA-templated;circadian rhythm;response to temperature stimulus;response to red or far red light;red or far-red light signaling pathway;regulation of circadian rhythm;negative regulation of transcription, DNA-templated;long-day photoperiodism, flowering	nucleus;mitochondrion	phosphorelay response regulator activity;DNA binding
209	AT2G04690	Traes_7BS_6006D37B9,Traes_7DS_C916B1F85	no_paralog	no_symbol	1.75	AT-CX:1.00	1/18	TaMEKK12	phosphatidylinositol biosynthetic process	extracellular region;vacuole	na
210	AT5G67130	Traes_5DL_5D984B791	no_paralog	no_symbol	1.75	AT-CX:1.00	1/18	TaRaf62	na	plasma membrane;anchored component of plasma membrane	na
211	AT5G28740	Traes_2BS_7FA2FCB85	no_paralog	no_symbol	1.75	HS-LC:1.00	1/18	TaZIK7	na	nucleus	na
212	AT5G60930	Traes_2BS_1BA4D61A5,Traes_2BS_1BA4D61A51	no_paralog	no_symbol	1.73	AT-CX:1.00	1/18	TaMEKK27	cytokinesis by cell plate formation;cell proliferation	nucleus;plasmodesma	microtubule motor activity
