# Supplementary material for: Genome-wide identification, phylogeny and expressional profiles of mitogen activated protein kinase kinase kinase (MAPKKK) gene family in bread wheat (Triticum aestivum L.)
Source: BMC Genomics. 2016 Aug 22;17(1):668. doi: 10.1186/s12864-016-2993-7 (PMC4994377; doi:10.1186/s12864-016-2993-7)
Supplement: Additional file 7: — FPKM values of the wheat MAPKKK gene in 5 tissues (grain, root, stem, leaf and spike) and under 4 abiotic stresses (drought, salt, heat and cold). (XLSX 34 kb) [file 12864_2016_2993_MOESM7_ESM.xlsx]

## Sheet: Table S4
Additional file 7. FPKM values of different tissue and FPKM values under abiotic stresses
	grain	root	stem	leaves	spike		salt/ck	salt/6h	salt/12h	salt/24h	salt/48h		cold/23℃	cold/4℃		heat(drought)/ck	heat/1h	heat/6h	drought/1h	drought/6h
TaMEKK1	3439.67	4827.96	5547.92	3003.43	8240.93		10060.8	5718.04	4247.25	2935.66	3907.7		10812.3	18652.7		9392.39	17013.8	29608.6	17349.5	19155.1
TaMEKK10	6514.93	5125.93	3765.89	6439.55	6385.3		3160.43	3377.95	4160.94	6886.99	7262.86		17225	11301.2		5069.99	3048.56	5222.09	3390.97	7529.76
TaMEKK11	6108.57	7173.74	835.33	3732.87	5719.19		6660.49	10586.8	12354.1	13157.4	9385.68		6564.26	6119.73		4130.33	39255.3	26075.3	7762.98	9276.74
TaMEKK12	5702.34	3626.75	4162.04	4501.93	4409.14		2594.54	3096.11	4140.72	6290.89	5571.12		8797.47	7177.49		3695.64	3080.61	6695.97	2506.22	5111.55
TaMEKK13	1759.46	1725.42	1167.54	916.489	2578.23		1318.72	474.643	407.693	350.879	219.057		67.7927	0		952.831	1982.71	1422.8	751.234	1125.73
TaMEKK14	374.971	0	0	48.8546	15412.5		0	0	15.9921	55.8086	156.569		0	0		0	0	0	0	0
TaMEKK15	3705.35	4526.62	756.193	2871.98	4550.57		4098.47	3677.78	2819.47	2453.58	2000.91		3738.72	4888.39		2031.28	5626.65	5335.61	2533.38	2284.09
TaMEKK16	9468.59	13216.5	4407.69	9355.03	10789.8		4580.94	5730.73	6436.02	6966.59	6722.42		3709.91	6528.11		2664.87	18854.7	11820	4608.84	7567.31
TaMEKK17	1964.96	3997.15	2479.26	1999.69	3155.97		2190.07	676.528	765.068	409.439	73.7458		44.5925	440.738		193.098	229.173	218.813	260.434	320.474
TaMEKK18	2350.91	3193.5	1964.38	2701.28	3470.66		3250.79	3589.9	2758.94	3015.15	3428.08		4957.97	6138.98		2497.54	3970.09	2441.63	2908.06	2487.02
TaMEKK19	1895.23	3061.27	2103.47	2677.89	4235.19		3176.11	2777.95	1886.62	1965.16	2102.1		4459.29	5785.59		2488.42	4694.77	2872.3	2920.92	1714.1
TaMEKK2	0	703.43	369.776	0	130.878		10785.2	7672.54	5765.77	3483.94	2233.63		5319.94	9021.7		447.493	399.046	72.1066	667.079	234.455
TaMEKK20	2296.39	3876.26	2629.56	4029.83	4531.49		3409.75	3582.37	2619.12	2902.11	3060.61		3707.68	6517.55		3155.64	4283.38	2495.61	3565.29	1786.1
TaMEKK21	80.6725	0	45.6943	495.088	3438.43		0	0	0	0	0		0	25.4925		398.727	81.7854	306.844	369.665	1127.31
TaMEKK22	5985.49	7125.54	6831.79	7392.86	9430.68		5348.22	3437.08	2102.08	1076.67	663.842		5986.04	10160.2		3058.29	3103.01	3420.3	3106.21	3946.41
TaMEKK23	54.0479	0	14.6548	548.651	7362.8		0	0	0	0	0		1693.57	2971.16		123.539	62.5126	0	138.773	236.735
TaMEKK24	547.228	1517.62	1102.28	895.223	1139.85		1248.45	356.007	228.78	207.77	62.9192		4148.2	25473.6		370.332	77.2559	265.07	277.579	566.46
TaMEKK25	0	0	117.758	589.987	0		40.3977	29.3747	39.5299	68.4635	0		2606.71	4251.07		2340.37	1262.56	4165.85	2659.95	2275.47
TaMEKK26	1327.47	1923.61	1947.27	1354.59	1735.1		963.059	315.187	199.943	78.5499	10.3081		1311.84	100.585		161.657	144.617	152.337	62.949	118.621
TaMEKK27	2109.6	1912.3	2030.29	1438.7	2454.9		732.751	273.621	195.426	77.9427	48.4777		402.173	93.1482		202.113	362.077	671.926	122.448	322.662
TaMEKK28	1295.6	1926.14	1967.79	1798.8	2129.62		715.593	243.867	182.362	59.3944	14.9174		509.991	94.1964		108.985	125.537	47.6562	47.9208	96.8943
TaMEKK29	851.412	2243.4	1513.24	1366.07	1522.19		1863.02	641.484	497.967	251.682	0		0	58.337		30.8958	0	0	15.0581	21.3233
TaMEKK3	3851.22	2940.5	2757.36	4061.82	2763.56		1997.83	2202.65	1977.94	3329.41	2945.12		8298.7	7894.89		2818.01	2226.97	3634.52	2419.15	4585.23
TaMEKK4	3514.53	2218.53	2366.09	2909.9	4660.01		1922.05	1219.28	1040.72	671.844	190.863		3617.9	3535.45		1430.04	4519.09	4319.15	1994.1	2777.44
TaMEKK5	41819.5	29375.8	26174.5	7540.62	35453.8		29757.9	68351.5	93619.8	95140.3	73305		38757	27539.4		16984	114779	44952.7	36923.6	9572.1
TaMEKK6	0	760.694	216.955	170.279	0		4950.47	7077.88	6924.43	3302.77	3296.94		1241.78	4375.39		217.5	1318.4	488.413	547.891	164.158
TaMEKK7	5171.17	8998.92	5670.61	5548.3	1038.24		1060.34	109690	146723	124254	78884.6		436.722	2393.48		189.419	12849.1	256.37	1000.09	2264.56
TaMEKK8	2964.3	8599.58	11749.4	18941	3293.18		551.387	52849	68601	74265.2	76892.2		2811.6	644.01		181.467	2617.58	168.897	101.441	165.929
TaMEKK9	3338.68	13790.6	14408.5	17278.2	3790.23		3308.01	41909.9	67378.4	102361	102504		598.58	128.012		58.6092	602.786	222.819	261.663	155.634
TaRaf1	0	0	0	0	0		0	0	0	0	0		760.297	0		34.6226	2393.23	573.207	124.484	0
TaRaf10	0	0	458.02	1603.69	0		0	40.9637	28.5845	123.593	251.219		17839.8	4911.33		17944.3	5397.53	24070.8	18789.4	5176.7
TaRaf100	2604.41	4756.43	6691.63	3116.96	5370.67		9016.86	4654.26	5130.55	4619.41	3696.41		18819.5	21965.3		6847.6	8125.39	11305.3	5354.41	6217.87
TaRaf101	36.371	3638.78	24.4402	14.5827	664.856		2748.4	409.757	228.827	95.806	36.9958		0	0		0	0	0	0	0
TaRaf102	0	0	0	0	0		0	0	0	0	0		0	0		0	0	0	0	0
TaRaf103	0	0	0	0	0		0	0	0	0	0		0	0		0	0	0	0	0
TaRaf104	380.437	116.613	1402.74	4340.86	1472.87		117.89	198.357	155.534	298.354	403.175		6202	36988.9		2403.32	1409.82	396.249	1490.99	318.22
TaRaf105	0	0	0	0	0		0	0	0	0	0		0	0		0	0	0	19.581	0
TaRaf106	1813.57	2478.12	970.706	1850.11	83.0067		1636.34	532.557	1344.75	3076.58	5662.2		10336.2	1781.91		9163.62	5394.14	12461.5	21671.4	7438.84
TaRaf107	1278.19	158.328	224.632	35.6586	178.935		384.438	1095.04	1380.29	1927.79	1927.54		441.191	513.463		156.892	1194.39	3840.39	718.872	2960.87
TaRaf108	0	64.8137	0	0	0		0	32.8231	23.0847	26.0827	0		0	0		0	0	0	0	0
TaRaf109	1011.24	1219.64	328.197	2054.61	399.735		654.087	1134.9	1940.59	3491.76	6462.5		429.852	1110.76		963.488	2564.4	3444.37	2719.74	12766
TaRaf11	7998.45	548.922	2765.54	6384.41	5660.13		2815.82	7965.44	6716.08	12309.4	11563.5		4770.58	3477.63		1829.35	2569.06	8759.09	3298.49	5613.07
TaRaf110	8178.95	5827.11	10315	2823.05	8922.83		13957.1	36672.2	27820.9	16551	7537.72		4760	8388.92		3889.03	47287.8	21598.4	5024.76	6734.59
TaRaf111	471.702	3934.61	1368.77	636.631	565.03		3217.12	768.103	709.903	466.129	574.914		2385.18	1501.57		2743.47	27284.3	2525.24	3362.63	2264.09
TaRaf112	99.7967	0	0	0	585.046		0	0	0	0	0		0	0		0	48.6979	0	0	0
TaRaf113	53.5081	0	0	0	0		0	0	58.9548	137.508	208.963		1269.89	998.719		266.194	0	53.4908	223.585	120.927
TaRaf114	1282.11	4212.87	2869.28	1572.92	2250.97		588.092	17.927	31.1597	28.7418	55.3113		66.4406	158.243		124.392	53.1879	102.408	77.7731	125.731
TaRaf115	240.241	195.772	357.162	627.217	293.071		86.7952	1021.99	2216.73	2621.75	3182.16		1578.92	1178.3		2262.07	1699.34	2833.51	2290.41	1022.1
TaRaf12	0	438.709	0	444.59	0		372.113	763.634	570.475	508.89	506.249		889.36	549.916		549.916	336.366	598.801	498.85	110.358
TaRaf13	249.32	8472.62	121.715	1240.57	171.274		12883.3	6633.89	5033.27	6000.13	10222.9		452.054	791.648		1032.03	1992.13	6542.3	845.152	1089.9
TaRaf14	0	18173.4	403.522	55.812	152.271		15337.7	1807.47	1586.85	1720.23	1603.51		0	0		12.8891	0	0	8.41526	0
TaRaf15	14698.6	7197.96	18212.4	7456.4	17473.8		2474.02	3469.91	2345.25	2152.24	1043.22		255.578	623.828		246.765	137.52	356.7	498.953	691.771
TaRaf16	0	1740.5	238.942	6853.96	0		487.476	148.694	631.482	462.835	1305.81		5917.18	1957.5		5995.98	768.419	1777.12	9778.56	2417.65
TaRaf17	0	3640.13	24.2389	0	31.5306		1462.22	427.787	734.743	2522.51	5854.56		0	0		0	0	0	0	0
TaRaf18	2025.25	2626.2	2684.11	4058.8	4118.24		1540.44	1994.17	2116.8	1214.7	1066.79		5877.79	2588.24		3338.33	3667.43	7170.73	2811.87	2371.64
TaRaf19	0	0	0	240.02	0		0	0	39.4832	0	0		292.588	41.4547		15.0432	0	0	49.1727	68.6289
TaRaf2	0	94.8595	236.92	365.769	0		681.879	1101.4	1298.65	1175.64	1514.44		1748.21	1543.64		465.972	159.536	0	491.589	222.38
TaRaf20	0	0	0	89.6782	0		0	0	23.5241	0	0		1042.59	203.577		353.722	226.328	0	1456.87	132.626
TaRaf21	441.768	0	0	1128.92	0		656.699	6899.24	13903.6	19530.4	12581.2		13355.3	4098.05		4358.2	1834.02	18695.1	4586.25	11428.9
TaRaf22	0	775.339	0	0	0		2694.59	97.4097	86.2873	19.6405	0		0	0		0	0	0	0	0
TaRaf23	0	0	0	0	65.4168		0	0	35.6264	0	0		149.434	449.324		23.3618	0	121.018	94.641	75.7992
TaRaf24	925.042	515.022	101.652	47.4508	742.327		502.924	89.5128	68.1833	54.505	70.6584		20.1396	172.266		0	0	0	0	0
TaRaf25	0	3616.27	184.184	0	223.089		2403.52	1047.73	784.327	545.219	511.448		0	0		0	0	0	0	0
TaRaf26	692.355	230.831	1079.84	5820.77	305.093		71.673	0	64.2986	111.501	49.8969		3362.56	1002.25		1840.94	255.952	477.866	5335.07	1822.2
TaRaf27	128.979	3901.25	42.0685	396.538	240.919		6761.13	1496.02	1556.55	3395.53	4245.54		222.936	765.715		354.825	1568.2	5449.99	131.74	148.373
TaRaf28	248.942	11067.2	1771.36	2447.84	0		3623.86	3257.05	4959.89	10464.9	16270.5		8067.51	2966.04		6698.51	6300.58	3651.31	7385.82	2482.7
TaRaf29	725.548	16187.2	1247.66	2612.26	1020.92		21378.8	6389.13	5263.54	5772.07	5190.64		6492.26	2319.44		1418.47	18123.9	2075.23	1200.69	2880.26
TaRaf3	3706.94	5617.25	3356.87	4325.58	4742.55		4478.47	2048.94	1405.72	1267.54	1246.21		0	0		0	0	0	0	0
TaRaf30	7623.27	3661.62	3392.43	6471.82	5746.84		1471.8	1289.59	1000.08	710.976	562.711		2973.25	1972.79		1856.98	5434.56	4376.85	1861.58	5467.2
TaRaf31	2724.63	2495.07	2356.98	2333.68	3348.57		1702	1085.14	686.906	419.225	335.936		51.5919	269.723		3049.95	769.297	1180.03	4935.54	2037.58
TaRaf32	9748.27	6135.96	8920.73	6006.26	16531.7		5698.26	13178.6	10328.6	6653.14	2674.69		2168.54	3748.82		1868.17	3844.35	5417.59	2894.52	3392.33
TaRaf33	0	555.245	0	155.613	0		1542.98	405.753	613.516	914.247	2431.86		2511	882.517		68.3793	0	211.849	795.153	137.987
TaRaf34	52.8929	161.31	0	0	0		0	126.041	546.902	2145.62	3773.3		0	0		0	0	0	0	0
TaRaf35	2383.23	1355.69	443.28	1069.27	621.944		726.646	541.114	1025.86	1972.91	2414.87		1598.92	1310.76		627.914	479.825	579.929	973.241	3596.59
TaRaf36	0	181.802	75.5273	253.146	72.0006		2077.82	565.178	129.427	49.7735	423.518		0	72.0084		564.272	220.093	86.3646	265.012	36.2691
TaRaf37	1138.98	3450.47	3498.02	2821.67	4793.51		1232.62	2221.98	1475.79	901.72	657.233		8202.16	3652.2		5874.62	9705.84	9564.86	4977.24	5636.21
TaRaf38	1561.07	570.405	954.736	2622.2	1007.57		232.348	1395.59	1602.02	3451.06	5359.11		251.006	5409.58		1525.27	784.056	444.914	1379.65	311.465
TaRaf39	2464.38	452.417	691.991	890.463	1249.84		191.163	735.839	999.332	1455.84	2394.69		3048.28	8794.8		1024.59	821.644	391.722	1500.65	285.042
TaRaf4	0	0	0	0	0		0	0	0	0	0		0	0		0	0	0	0	0
TaRaf40	85.3413	274.542	103.382	356.781	203.806		42.0674	140.808	182.462	228.457	605.576		1216.45	533.202		1192.02	1218.8	4133.21	1429.01	894.065
TaRaf41	14.6534	790.993	0	0	0		624.699	94.034	21.8471	20.0499	0		0	0		0	0	0	0	0
TaRaf42	0	0	0	0	0		55.1965	168.119	114.383	417.495	511.737		0	0		0	0	0	0	0
TaRaf43	0	406.217	0	0	0		0	0	0	0	0		0	0		0	0	0	0	0
TaRaf44	0	3878.72	125.791	0	0		1138.59	106.821	92.7625	150.033	32.4273		126.561	0		23.2501	0	48.729	0	0
TaRaf45	0	341.085	0	0	0		0	29.766	124.85	283.154	148.225		0	0		0	0	0	0	0
TaRaf46	7904.78	8595.74	8127.66	7376.5	6976.3		8800.33	5110.04	5400.32	7143.87	9871.15		17411.5	20173.2		10554.9	41141.1	76724.9	10501.9	18950.3
TaRaf47	2966.39	3833.94	5569.52	4691.82	7604.12		3168.21	5687.81	5967.83	7682.06	7485.22		4170.08	3327.99		844.668	951.466	2765	828.922	1291.09
TaRaf48	0	465.435	243.034	71.4209	0		959.898	519.249	861.564	2048.19	3053.88		2377.4	1424.96		3758.48	1626.39	793.161	4209.36	414.889
TaRaf49	0	0	0	0	0		0	30.0389	0	0	0		0	247.719		56.5247	0	0	20.262	0
TaRaf5	3398.59	10938.3	1640.52	1668.6	971.901		4305.26	11544	9258.94	8985.89	8773.55		2021.49	2448.17		876.557	19827.3	8544.45	1719.08	1865.91
TaRaf50	78.2981	431.986	0	0	0		82.3567	84.8981	30.2969	138.041	0		0	0		0	0	0	0	0
TaRaf51	197.549	1582.07	181.971	3745.7	76.3402		1206.14	436.146	542.407	315.608	142.013		566.128	558.422		1791.02	430.487	569.816	5791.84	1740.4
TaRaf52	119775	148706	105695	109928	47512.2		44642.9	57957.4	56491.2	74114.1	71909.1		98500.6	91794.5		59600.5	134087	103160	71764.1	78183.7
TaRaf53	0	0	0	0	0		0	102.207	93.4228	79.8435	39.5297		0	65.2315		49.7682	0	100.323	138.396	214.35
TaRaf54	14901	9444.94	13692.6	9331.83	6861.87		14327.7	52506.1	32930.2	56768.5	55075		7242.32	5043.56		31847.2	8417.22	81383.3	20651.7	27807.7
TaRaf55	12271.8	3511.5	4643.72	15585.6	7535.62		3655.49	10596	14727.7	17926.7	30081.4		5125.91	5335.3		4843.52	11472.7	8426.82	14837.8	11572.8
TaRaf56	0	496.433	117.575	927.784	185.74		304.705	14.1918	14.8387	45.4011	76.936		2904.88	4556.07		1182.07	342.336	758.467	1150.75	764.245
TaRaf57	0	0	0	0	0		0	0	61.2624	70.8088	218.11		0	0		0	0	0	0	0
TaRaf58	14807.7	19819	17746.6	17502.4	14268.1		30645.8	34240.9	29473.3	30074.4	27587.9		24675.1	43168.2		23793.2	53593.6	20721.3	32296.2	25252.4
TaRaf59	6800.76	6978.85	9327.32	8018.37	16993.4		11814.6	6421.05	5002.27	3153.96	1753.04		28567.8	3885.43		6678.28	5797.03	5477.85	5955.35	10441.6
TaRaf6	0	0	0	337.313	0		69.7169	19.4904	54.3206	31.4247	0		1475.37	766.052		602.484	515.851	79.2479	494.069	203.364
TaRaf60	4183.06	6783.08	2817.33	2546.3	1569.19		4399.84	5436.34	2796.04	2138.58	2204.38		3669.14	4767.62		2321.35	13324.5	12537.4	5387.46	3668.53
TaRaf61	6897.54	8568.52	7333.4	9347.79	3784.97		17083.5	37251.7	21967.3	53950	61224		5138.34	10203.1		37802.1	21475.7	71623.1	27921	32611.6
TaRaf62	23960	11874.1	15706.1	19556.5	25249.3		18072.1	9438.55	6964.78	6784.04	9064.26		29213.6	37132.8		19183.1	30044.9	32577.3	20206.8	34051.4
TaRaf63	914.672	1314.75	2542.83	2726.52	2446.17		1115.86	843.519	732.605	1069.7	1593.77		5165.26	5040.73		1831.65	2025.93	4143.37	1126.84	1987.54
TaRaf64	197.665	260.845	113.198	611.538	73.073		0	173.828	252.86	273.743	434.824		266.46	168.023		482.055	533.863	381.937	1017.83	126.243
TaRaf65	6224	0	472.992	6630.88	400.196		69.5785	251.144	468.925	760.551	1505.17		897.17	2612.56		2173.87	10152.4	6251.96	7918.58	5498.77
TaRaf66	0	0	0	0	0		0	0	57.7263	97.0003	0		0	0		0	0	0	0	0
TaRaf67	0	0	0	0	209.751		0	0	0	0	0		0	0		0	0	0	0	0
TaRaf68	0	0	0	0	0		0	0	0	0	0		0	0		0	0	0	0	0
TaRaf69	331.808	74.4144	146.608	380.238	276.275		65.8298	690.056	1176.37	3617.82	4984.78		2625.06	950.222		3092.45	1373.73	837.783	2864.35	2067.98
TaRaf7	689.636	1135.17	764.238	422.495	1255.17		708.185	382.991	229.102	264.133	287.409		10.998	21.5545		0	0	0	0	0
TaRaf70	0	0	0	0	0		0	95.1713	64.9289	213.192	385.063		779.144	78.5579		1172.96	191.646	83.272	1223.47	114.21
TaRaf71	0	192.371	286.805	1158.29	112.966		139.467	176.206	350.998	390.987	713.106		5268.49	4752.76		1794.8	626.68	1773.39	2054.82	1613.09
TaRaf72	38.0517	275.659	318.729	43.3967	138.27		41.6224	20.9739	29.1312	66.6519	0		52.7492	0		19.054	0	0	0	0
TaRaf73	0	34.3113	0	53.661	32.8308		59.4046	0	0	0	0		118.003	176.75		570.584	2057.32	577.555	1022.71	491.826
TaRaf74	0	0	0	0	0		0	0	0	0	0		0	0		27.6167	0	0	19.5834	45.5025
TaRaf75	0	0	0	0	4578.41		0	0	0	0	0		0	0		0	0	0	0	0
TaRaf76	80.8079	1408.12	183.151	417.44	0		1092.27	892.284	1482.43	2432.8	3794.4		789.817	607.559		1124.85	0	554.24	1053.86	464.648
TaRaf77	2304.74	1472.45	652.342	2285.01	990.899		426.031	590.25	741.893	1955.07	3639.45		1650.7	1924.73		784.865	1893.5	1086.93	1634.77	6112.61
TaRaf78	346.214	626.321	265.679	895.216	309.066		558.954	215.901	276.139	283.118	468.19		5044.35	6317.51		3753.62	1034	5066	3239.07	2744.32
TaRaf79	969.116	13577.3	1801.17	1676.51	591.236		13722.9	3995.77	3403.49	3723.1	3045.41		4973.04	4555.96		2186.34	4545.02	1713.55	2371.61	7547.06
TaRaf8	78.4397	48.6984	36.954	246.236	297.581		58.5899	0	0	0	0		81.9724	80.8142		78.655	231.887	69.5479	0	0
TaRaf80	95.2696	0	142.634	3810.36	125.85		0	0	0	0	0		5734.27	2694.1		1057.37	285.182	1304.47	1458.81	605.442
TaRaf81	944.449	505.325	1165.52	1477.72	1046.11		1013.96	494.814	619.213	717.111	1248.69		4222.38	1631.61		2314.27	393.112	1725.74	3114.15	1401.72
TaRaf82	652.942	0	82.738	217.644	258.666		0	76.2846	130.556	597.595	1167.86		1737.65	268.898		1038.12	1047.69	352.862	1259.32	319.623
TaRaf83	0	275.248	0	0	0		0	0	0	0	0		0	0		0	0	0	0	0
TaRaf84	0	0	0	0	0		0	0	0	0	0		0	0		0	0	0	0	0
TaRaf85	271.939	532.402	0	0	93.992		470.582	87.2463	80.758	91.9932	52.6271		161.728	62.6524		23.96	121.216	60.8447	0	16.9416
TaRaf86	0	0	78.9898	0	0		0	0	0	0	0		0	0		0	0	0	0	0
TaRaf87	0	3286.66	102.391	443.768	109.803		2747.97	1251.22	766.732	365.058	75.4313		173.094	332.145		0	0	0	8.07654	0
TaRaf88	14110.3	1979.95	3984.36	2327.25	7443.69		2303.66	1417.19	1171.82	1275.61	1125.4		1341.28	410.346		1212.17	1935.92	2394.43	1303.84	1388.45
TaRaf89	525.362	107.849	240.289	2820.21	276.013		123.319	38.4947	93.1857	81.2088	38.2804		2984.03	6716.65		1301.58	181.866	853.581	853.172	856.738
TaRaf9	77.261	0	33.9595	0	0		59.5362	0	40.6888	22.9251	0		0	158.802		25.416	0	0	55.1601	118.894
TaRaf90	0	0	0	0	0		0	0	45.8909	52.9	41.6316		0	0		0	0	0	0	0
TaRaf91	13352.3	16131.7	8020	15461.6	14651		13680.3	7693.93	5994.76	6283.74	6366.98		15255.8	17951		14567.4	22558.7	19284.9	10154.6	14465.4
TaRaf92	0	271.545	0	0	0		246.968	0	0	11.3717	18.1843		0	0		0	0	0	0	0
TaRaf93	6765.68	8960.22	11998	11523.9	14322.2		5661.7	18942.4	18987.4	25527.7	34140.6		6008.88	6647.75		3535.73	5410.7	10284.2	3704.57	5743.36
TaRaf94	0	0	0	548.317	0		0	0	0	0	0		141.413	295.892		0	0	0	0	0
TaRaf95	0	0	0	0	0		0	181.661	72.1409	20.346	94.8002		0	0		0	0	0	0	0
TaRaf96	79.9269	836.643	369.802	137.454	0		1073.9	557.611	468.997	853.156	1139.27		164.101	156.008		502.047	511.354	502.977	881.484	188.282
TaRaf97	0	0	0	1162.34	0		0	12.5615	8.73798	30.2528	63.611		1485.43	2811.37		1603.32	5807.38	1465.25	2541.21	1493.13
TaRaf98	0	0	0	5014.6	0		0	0	0	0	0		0	0		0	0	0	0	0
TaRaf99	3613.45	78.9063	5328.21	6108.16	3662.75		79.3963	104.75	229.766	311.144	521.962		7253.39	35613.4		3270.45	1693.97	676.175	2484.57	1099.99
TaZIK1	7281.79	7914.07	5774.96	13307.7	4603.36		26974.5	14728.2	10921.4	14095.8	15320.9		27327.7	38576.9		35600	76415.1	145695	35892.8	60676.5
TaZIK10	860.578	465.822	1182.25	920.931	3549.45		407.866	193.535	141.482	166.78	45.6923		20.4132	0		70.8995	88.4809	26.335	34.6067	90.8522
TaZIK11	807.922	6509.92	4743.54	3797.94	1157.82		16582	5749.19	4069.29	3700.26	4096.56		13064.6	16143.9		12852	17067	21573	12247	14686.8
TaZIK2	1077.93	943.946	1265	996.706	3403.15		642.094	350.513	223.656	65.3865	61.0173		1709.32	1213.76		329.743	171.782	127.293	249.178	449.685
TaZIK3	4767.9	4801.93	7312.05	5515.77	5194.74		4371.94	4183.67	3502.98	5756.3	7045.19		7017.54	9142.77		3822.84	4688.13	2856.9	2313.81	2290.77
TaZIK4	1265.69	381.391	2500.92	2008.05	6178.4		323.28	189.3	94.1209	50.3784	38.9635		174.486	155.696		178.822	99.3526	366.513	85.1512	121.292
TaZIK5	2760.65	14431.6	1332.14	966.408	812.18		4438.31	6314.41	4511.57	7001.81	3905.8		569.239	506.293		149.481	5117.29	1636.39	3980.63	2155.15
TaZIK6	5205.57	3655.3	1040.96	2294.85	1795.87		9129.14	5866.35	4441.49	4430.76	2179.01		386.719	1078.61		365.225	10409.1	7538.52	5786.79	5473.36
TaZIK7	12078.6	9025.78	13119.1	17725.9	12098.9		9439.17	10211	8021.23	10199.5	11011.1		14854.1	19548.2		8212.34	9387.68	6410.6	6987.35	11720.8
TaZIK8	20827.4	14272	2875.35	5102.81	3291.41		10768.5	6056.93	6034.01	5789.69	4461.54		924.467	733.701		337.131	22737.1	1820.13	16734.2	2860.93
TaZIK9	6678.02	8330.99	8621.28	4269.41	7149.75		6399.18	4598.19	3052.69	1343.8	778.25		4435.25	4628.87		5684.38	3963.02	7823.04	8440.65	5153.71
